# Supplementary material for: HPF1 dynamically controls the PARP1/2 balance between initiating and elongating ADP-ribose modifications
Source: Nat Commun. 2021 Nov 18;12:6675. doi: 10.1038/s41467-021-27043-8 (PMC8602370; doi:10.1038/s41467-021-27043-8)
Supplement: Supplementary file 3 — Supplementary Data 1 [file 41467_2021_27043_MOESM3_ESM.xlsx]

## Sheet: HXMS data summary
HXMS data summary
Data set	PARP1+DNA
HX reaction details	10 mM HEPES, 150 mL NaCl in D2O, pD 7.0 (pD = pH + 0.4138) at 25 °C
HX time course	10s, 100s, 1000s, 10000s, 100000s
HX control samples	2 Non-deuterated (ND) and 2 Fully deuterated (FD)
Back-exchange	25-26% median peptide value in all experiments
Number of peptides	223
Sequence coverage	0.9
Average peptide length/ Redundancy	15.8/4.2 (calculated as the total number of peptides for which HX were obtained over the total number of amides)
Replicates	3
Repeatability	0.5 (average standard deviation from replicate measurements of the deuterium content of all peptides from one time point)
Significant differences in HX	unparied student t-test of a difference between compared conditions using p-value <0.05
Data set	PARP1+DNA+HPF1 (1:1)
HX reaction details	10 mM HEPES, 150 mL NaCl in D2O, pD 7.0 (pD = pH + 0.4138) at 25 °C
HX time course	10s, 100s, 1000s, 10000s, 100000s
HX control samples	2 Non-deuterated (ND) and 2 Fully deuterated (FD)
Back-exchange	25-26% median peptide value in all experiments
Number of peptides	224
Sequence coverage	0.91
Average peptide length/ Redundancy	15.8/4.2 (calculated as the total number of peptides for which HX were obtained over the total number of amides)
Replicates	3
Repeatability	0.6 (average standard deviation from replicate measurements of the deuterium content of all peptides from one time point)
Significant differences in HX	unparied student t-test of a difference between compared conditions using p-value <0.05

## Sheet: PARP1_DNA
PARP1_DNA
1-20 a.a belong to the His tag. Actual PARP1 numbering starts from 21
									10 Secs						100 Secs						1000 Secs						10000 Secs						100000 Secs
Start	End	Sequence	Peptide monoisotopic mass (uncharged)	Charge	Search RT		Replicate 1	Replicate 2	Replicate 3	Average #D	SD		Replicate 1	Replicate 2	Replicate 3	Average #D	SD		Replicate 1	Replicate 2	Replicate 3	Average #D	SD		Replicate 1	Replicate 2	Replicate 3	Average #D	SD		Replicate 1	Replicate 2	Replicate 3	Average #D	SD		maxD
2	21	GSSHHHHHHSSGLVPRGSHM	2179.98	3	6.75		16.5405	18.377	18.1711	17.6962	1.00611		16.9752	18.2354	18.0167	17.7424	0.673403		16.7392	18.5829	18.184	17.8354	0.970008		16.553	17.5276	17.8751	17.3186	0.685415		16.6896	17.888	18.0681	17.5485	0.749346		17
2	21	GSSHHHHHHSSGLVPRGSHM	2179.98	4	6.75		16.8849	18.4109	18.1528	17.8162	0.8168		16.9178	18.2045	17.9291	17.6838	0.67751		16.8849	19.0476	18.3765	18.103	1.10697		16.7041	17.9636	18.0152	17.5609	0.742523		16.5232	18.1184	18.2561	17.6326	0.963194		17
2	28	GSSHHHHHHSSGLVPRGSHMAESSDKL	2910.33	3	7.78		23.7663	23.4573	23.7588	23.6608	0.176271		24.6171	23.4056	23.5176	23.8468	0.669456		23.9159	24.3015	24.0345	24.0839	0.197531		23.9065	24.0345	23.4745	23.8052	0.293406		24.3085	24.8959	24.5427	24.5824	0.295691		24
2	28	GSSHHHHHHSSGLVPRGSHMAESSDKL	2910.33	4	7.78		23.3094	23.4062	23.3944	23.37	0.0528414		23.9753	23.5606	22.8125	23.4495	0.589345		23.149	24.7719	23.5131	23.8113	0.851548		23.26	22.955	23.6675	23.2942	0.357484		23.5313	24.0475	24.7363	24.105	0.604519		24
22	28	AESSDKL	748.349	1	5.68		4.90555	5.22239	5.20354	5.1105	0.177735		5.00378	5.2092	5.14889	5.12062	0.105587		5.00378	5.34489	5.10177	5.15015	0.175627		4.96789	5.12627	5.20166	5.09861	0.119316		4.85077	5.0245	5.18847	5.02125	0.168869		5
22	28	AESSDKL	748.349	2	5.68		4.92658	5.19274	5.14739	5.08891	0.142393		5.0541	5.20786	5.08314	5.11503	0.0816922		5.02705	5.33636	5.09826	5.15389	0.161984		5.01932	4.91686	5.14361	5.0266	0.113554		4.92658	5.0189	5.09826	5.01458	0.08592		5
29	33	YRVEY	728.338	2	8.83		0.366825	0.380738	0.329433	0.358999	0.0265328		0.446445	0.386139	0.469847	0.434144	0.0431888		0.725118	0.642664	0.59676	0.654847	0.0650409		1.22275	1.15032	1.14491	1.17266	0.0434626		1.34218	1.18542	1.20972	1.24577	0.0843704		3
29	41	YRVEYAKSGRASC	1488.7	3	6.66		2.6083	2.93935	2.90926	2.81897	0.183065		3.88235	4.3689	4.21341	4.15489	0.248497		5.9389	6.21477	6.19973	6.1178	0.155117		7.18787	7.27816	7.40857	7.29153	0.110957		7.86503	7.94026	8.22116	8.00882	0.187702		11
29	53	YRVEYAKSGRASCKKCSESIPKDSL	2804.38	3	9.11		4.58232	5.91809	5.89454	5.46498	0.7645		8.11326	8.65043	8.5621	8.44193	0.288042		11.0486	11.636	11.424	11.3695	0.29744		14.4762	14.3448	15.0867	14.6359	0.395916		17.8309	15.7345	15.4047	16.3234	1.31596		22
29	55	YRVEYAKSGRASCKKCSESIPKDSLRM	3091.53	3	9.9		4.29041	6.24453	5.72507	5.42001	1.01215		7.70411	9.12365	8.80313	8.54363	0.744498		10.5973	12.0193	12.0193	11.5453	0.821039		13.9068	15.1195	15.3958	14.8074	0.792031		17.0411	17.7886	18.3744	17.7347	0.668283		24
29	55	YRVEYAKSGRASCKKCSESIPKDSLRM	3091.53	4	9.9		4.36164	6.16062	5.88935	5.47054	0.969861		7.7589	9.13028	9.00178	8.63032	0.757401		10.6521	12.3783	11.8501	11.6268	0.884536		13.8374	15.9762	15.4622	15.092	1.11642		17.1543	18.2463	18.1178	17.8395	0.596809		24
42	55	KKCSESIPKDSLRM	1620.82	3	8.79		4.27305	4.0726	3.75318	4.03294	0.262197		5.14991	5.43013	5.50333	5.36112	0.18654		6.6157	6.46824	6.48155	6.52183	0.0815691		7.59726	7.95886	8.26497	7.94037	0.334239		8.89292	9.68905	10.1748	9.5856	0.647187		11
65	76	DGKVPHWYHFSC	1474.63	2	13.97		2.49759	2.84866	2.70178	2.68268	0.176317		3.84411	4.12611	3.99703	3.98909	0.141168		4.73456	5.1454	4.99852	4.95949	0.208184		5.73359	5.94659	6.11573	5.93197	0.191487		7.03234	7.22404	7.34866	7.20168	0.159345		9
65	76	DGKVPHWYHFSC	1474.63	3	13.97		2.46343	2.86879	2.73536	2.68919	0.206585		3.87762	4.16976	4.00297	4.01678	0.146555		4.80304	5.11045	4.93032	4.94794	0.154461		5.63722	5.89103	6.05115	5.8598	0.208725		6.93411	7.19199	7.3321	7.15273	0.20188		9
65	77	DGKVPHWYHFSCF	1621.7	2	17.08		2.53357	2.86818	2.68636	2.69604	0.167515		3.73769	4.10909	3.95	3.93226	0.186335		4.85228	5.17727	4.97727	5.00228	0.163931		5.89078	6.08182	6.15	6.04087	0.134375		7.66786	7.95	7.98182	7.86656	0.172812		10
65	77	DGKVPHWYHFSCF	1621.7	3	17.08		2.48826	2.8866	2.66667	2.68051	0.199528		3.69551	4.14433	3.91065	3.91683	0.224476		4.80215	5.15464	5.01718	4.99132	0.177664		5.8283	6.11684	6.17182	6.03899	0.184518		7.666	7.97938	8.05498	7.90012	0.206251		10
77	90	FWKVGHSIRHPDVE	1705.86	3	10.48		7.65926	8.23675	7.90542	7.93381	0.289789		9.08519	9.30361	9.19759	9.19546	0.10923		10.4568	10.9205	10.4169	10.598	0.27995		11.2241	11.3645	11.3976	11.3287	0.092117		11.2377	11.3645	11.5699	11.3907	0.167656		11
78	90	WKVGHSIRHPDVE	1558.79	3	8.55		6.85939	7.73599	7.40413	7.33317	0.442588		8.00857	9.00442	8.50295	8.50531	0.497934		9.40757	10.5752	9.55752	9.84677	0.635297		10.2712	10.6342	10.9071	10.6042	0.318985		10.1428	10.8333	11.0619	10.6793	0.478553		10
78	93	WKVGHSIRHPDVEVDG	1829.91	2	9.31		8.27531	9.09907	9.0664	8.81359	0.466453		9.51092	10.079	9.75233	9.78074	0.285084		11.343	12.0434	11.4462	11.6109	0.378133		13.3503	13.5133	13.5553	13.473	0.10826		13.5397	13.7933	14.0266	13.7865	0.243504		13
78	93	WKVGHSIRHPDVEVDG	1829.91	3	9.31		8.06946	8.94601	8.75978	8.59175	0.4618		9.49559	10.092	9.83416	9.80725	0.29912		11.2299	12.3625	11.546	11.7128	0.584461		13.3583	13.881	13.8309	13.6901	0.28838		13.6307	14.2606	14.2964	14.0626	0.374472		13
78	94	WKVGHSIRHPDVEVDGF	1976.97	3	13.05		7.64985	8.79839	8.56611	8.33812	0.607268		9.33804	10.009	9.68527	9.67745	0.335572		11.7891	12.7119	12.0573	12.1861	0.474697		14.0636	14.3801	14.4082	14.284	0.191388		14.113	14.4927	14.7179	14.4412	0.305734		14
91	94	VDGF	436.185	1	9.83		1.04955	1.13821	1.15679	1.11485	0.0573116		1.29955	1.44019	1.38444	1.37472	0.0708194		1.95946	2.1928	2.0511	2.06779	0.117561		1.98198	2.02323	2.16725	2.05749	0.0972676		1.90541	2.04413	2.15331	2.03428	0.124246		2
95	133	SELRWDDQQKVKKTAEAGGVTGKGQDGIGSKAEKTLGDF	4134.09	3	12.81		25.0326	25.3383	25.6359	25.3356	0.301652		28.0406	28.3503	28.5017	28.2975	0.235046		31.5167	31.8217	31.4719	31.6034	0.190316		34.7184	34.0715	34.6562	34.482	0.356882		35.9507	35.648	36.0708	35.8898	0.217884		37
97	133	LRWDDQQKVKKTAEAGGVTGKGQDGIGSKAEKTLGDF	3918.01	4	12.69		25.9474	26.1529	26.3333	26.1445	0.193058		28.2123	28.6509	28.755	28.5394	0.287977		31.1072	31.4542	31.3362	31.2992	0.176451		33.2801	33.0155	33.5636	33.2864	0.274143		33.3367	33.8898	34.2506	33.8257	0.460303		35
98	133	RWDDQQKVKKTAEAGGVTGKGQDGIGSKAEKTLGDF	3804.93	3	12.12		24.6366	25.5236	25.6387	25.2663	0.548388		27.734	28.5969	27.5916	27.9741	0.54396		30.2119	31.2408	30.2513	30.568	0.583024		31.7962	32.2984	32.4607	32.1851	0.346457		33.1996	32.8272	32.9634	32.9967	0.188425		34
98	133	RWDDQQKVKKTAEAGGVTGKGQDGIGSKAEKTLGDF	3804.93	4	12.12		24.457	24.8826	25.343	24.8942	0.44312		27.5314	28.3217	27.2893	27.7141	0.539917		30.068	31.3283	29.9959	30.464	0.749307		32.4592	32.284	32.2142	32.3191	0.126213		32.9461	32.6188	33.0652	32.8767	0.231177		34
98	133	RWDDQQKVKKTAEAGGVTGKGQDGIGSKAEKTLGDF	3804.93	5	12.12		25.0105	25.0458	25.2457	25.1007	0.126864		26.8885	26.9062	27.2365	27.0104	0.196031		29.977	30.8182	29.7228	30.1727	0.573311		31.8906	31.3833	32.1309	31.8016	0.381679		32.6204	32.4613	33.3132	32.7983	0.452978		34
98	133	RWDDQQKVKKTAEAGGVTGKGQDGIGSKAEKTLGDF	3804.93	6	12.12		24.3818	25.2918	25.0809	24.9182	0.47633		27.595	28.444	27.1895	27.7428	0.640221		29.4097	30.4998	29.8462	29.9186	0.54865		31.7689	32.1023	32.4819	32.1177	0.35672		32.3881	32.893	33.6626	32.9812	0.641847		34
137	149	YAKSNRSTCKGCM	1447.63	2	6.13		4.38446	5.49477	5.39715	5.09213	0.614797		5.60545	5.99334	5.80158	5.80013	0.193952		7.34443	8.08526	7.68431	7.70467	0.370833		8.04743	8.63265	8.9046	8.52822	0.438022		15.3697	9.09287	9.38574	11.2828	3.54239		11
137	149	YAKSNRSTCKGCM	1447.63	3	6.13		4.19405	5.40212	5.20635	4.93417	0.648394		5.57777	5.87831	5.80952	5.7552	0.157462		6.90785	8.19048	7.66667	7.58833	0.644891		7.69625	8.7619	8.85714	8.43843	0.644513		8.3881	9.17989	9.47619	9.01473	0.562533		11
160	173	SKKMVDPEKPQLGM	1586.81	2	8.61		9.23135	9.60061	9.87327	9.56841	0.322171		9.55916	9.93472	9.9808	9.82489	0.231283		9.80784	10.3955	10.0998	10.1011	0.293856		9.89073	10.4109	10.4916	10.2644	0.326106		9.75509	10.6951	10.6528	10.3677	0.530934		10
160	173	SKKMVDPEKPQLGM	1586.81	3	8.61		9.10011	9.77117	10.0114	9.62757	0.472332		9.3557	9.96568	10.0458	9.78905	0.377422		9.46752	10.492	10.2918	10.0838	0.542987		9.67519	10.4005	10.7323	10.2693	0.540606		9.77636	10.6121	10.8295	10.406	0.556016		10
183	201	FVKNREELGFRPEYSASQL	2269.14	2	12.59		12.3619	12.6798	12.7344	12.592	0.2012		12.948	13.1169	13.1844	13.0831	0.121769		14.1236	14.2965	14.1101	14.1767	0.103943		15.0078	15.055	15.0872	15.05	0.0399425		15.7053	15.595	15.8875	15.7293	0.147712		16
183	206	FVKNREELGFRPEYSASQLKGFSL	2801.44	3	15.47		15.8664	16.8071	17.1739	16.6158	0.674412		16.8277	17.607	17.5459	17.3269	0.433324		18.463	19.436	19.329	19.076	0.533565		19.8355	20.6332	20.7911	20.4199	0.512239		20.6234	21.2293	21.7744	21.209	0.575754		21
183	206	FVKNREELGFRPEYSASQLKGFSL	2801.44	4	15.47		15.7845	16.4596	16.8094	16.3512	0.521003		16.7961	17.3274	17.3812	17.1682	0.323399		18.4119	19.2982	19.1502	18.9535	0.474763		19.7914	20.2265	20.7713	20.263	0.49099		20.7175	20.7713	21.6256	21.0381	0.509434		21
183	207	FVKNREELGFRPEYSASQLKGFSLL	2914.52	3	17.01		17.0822	16.9294	17.1507	17.0541	0.113295		17.6781	17.6029	17.8194	17.7001	0.109909		19.7514	19.3781	19.3107	19.4801	0.237388		21.0685	20.3306	20.6963	20.6985	0.368946		21.9249	20.9272	21.4756	21.4426	0.49967		22
183	207	FVKNREELGFRPEYSASQLKGFSLL	2914.52	4	17.01		16.983	17.1097	17.577	17.2232	0.312818		17.5004	17.8906	18.1786	17.8566	0.340378		19.354	19.318	19.3308	19.3343	0.0182293		20.6246	20.5022	20.643	20.5899	0.0765433		21.3516	20.2781	21.0719	20.9005	0.556853		22
184	201	VKNREELGFRPEYSASQL	2122.07	2	11.88		12.1764	12.701	12.9119	12.5964	0.378728		12.7268	13.0947	13.2177	13.0131	0.255458		13.554	14.3848	14.2337	14.0575	0.44253		14.4291	14.6696	15.1652	14.7546	0.375351		14.3368	15.0633	15.4675	14.9559	0.572956		15
184	206	VKNREELGFRPEYSASQLKGFSL	2654.37	3	15.06		16.1136	17.1336	17.5884	16.9452	0.755251		17.1599	17.9513	18.1462	17.7525	0.522322		18.3946	19.5975	19.5975	19.1965	0.694468		19.6607	20.8863	20.9079	20.485	0.713932		20.2309	21.4819	21.5361	21.083	0.738398		21
184	207	VKNREELGFRPEYSASQLKGFSLL	2767.45	3	16.66		17.5009	18.0429	18.4772	18.007	0.489151		17.9211	18.8517	18.9711	18.5813	0.574852		19.7316	20.3879	20.3553	20.1582	0.369867		20.987	21.3812	21.6689	21.3457	0.342317		21.4019	21.6526	22.2117	21.7554	0.414564		22
191	207	GFRPEYSASQLKGFSLL	1898.98	2	16.84		12.4237	13.4862	13.5321	13.1473	0.627132		12.2227	13.5886	13.7509	13.1874	0.839367		13.4647	14.6965	14.8165	14.3259	0.748218		14.1072	15.1517	15.4693	14.9094	0.712659		14.239	15.314	15.4587	15.0039	0.666399		15
207	237	LATEDKEALKKQLPGVKSEGKRKGDEVDGVD	3338.76	3	8.08		26.7151	27.3226	27.7255	27.2544	0.508679		26.6009	27.4745	27.708	27.2611	0.583604		27.3318	29.4015	27.9299	28.2211	1.06509		27.5032	29.3372	29.0511	28.6305	0.986726		27.6002	29.7985	29.6058	29.0015	1.21738		28
207	238	LATEDKEALKKQLPGVKSEGKRKGDEVDGVDE	3467.8	4	8.08		26.2348	27.8441	28.4537	27.5109	1.14639		26.6969	28.1687	28.042	27.6359	0.815622		27.5365	29.5859	28.3271	28.4831	1.03355		27.4364	28.145	29.4434	28.3416	1.01782		27.4826	28.715	29.958	28.7185	1.23768		29
208	237	ATEDKEALKKQLPGVKSEGKRKGDEVDGVD	3225.67	3	7.11		24.3895	24.6895	24.7837	24.6209	0.205844		24.6919	24.4069	24.7061	24.6016	0.168773		25.5	26.0193	24.8613	25.4602	0.580032		25.9186	25.3932	25.7145	25.6754	0.264882		26	25.7367	26.1855	25.9741	0.22552		27
208	237	ATEDKEALKKQLPGVKSEGKRKGDEVDGVD	3225.67	4	7.11		24.1409	26.2985	26.6174	25.6856	1.3472		24.2485	26.2108	26.3862	25.6152	1.18681		25.0632	28.0443	27.1515	26.753	1.52997		25.3476	26.9283	27.7174	26.6644	1.20677		25.4321	27.4783	28.1957	27.0354	1.43407		27
210	237	EDKEALKKQLPGVKSEGKRKGDEVDGVD	3354.72	3	7.11		22.5754	22.1118	22.526	22.4044	0.254606		22.8538	22.1339	22.1228	22.3702	0.418897		23.6775	24.0281	22.3934	23.3663	0.860599		24.1009	23.1555	23.7354	23.6639	0.476739		24.2575	24.0446	24.4864	24.2629	0.220945		25
238	263	EVAKKKSKKEKDKDSKLEKALKAQND	2985.67	3	6.93		17.0654	20.1923	19.7919	19.0165	1.70155		20.1404	23.009	23.2262	22.1252	1.72237		23.4577	27.5294	25.405	25.464	2.03648		23.5662	26.6946	26.8914	25.7174	1.86559		22.7241	26.2398	26.6335	25.1991	2.15247		24
238	272	EVAKKKSKKEKDKDSKLEKALKAQNDLIWNIKDEL	4110.3	4	16.63		13.6114	16.1342	15.9123	15.2193	1.39691		17.8674	19.4959	19.5781	18.9805	0.964785		22.5254	24.4685	24.0658	23.6866	1.02553		25.9145	27	27.8055	26.9067	0.94894		29.6188	32.1699	31.8493	31.2127	1.38958		33
238	272	EVAKKKSKKEKDKDSKLEKALKAQNDLIWNIKDEL	4110.3	5	16.63		13.5691	16.1657	16.0543	15.2631	1.46808		17.2895	19.5792	19.802	18.8902	1.39077		22.125	24.7145	24.3094	23.7163	1.39293		25.9836	27.7836	28.5939	27.4537	1.33609		29.5263	32.0479	32.767	31.4471	1.70185		33
239	272	VAKKKSKKEKDKDSKLEKALKAQNDLIWNIKDEL	3981.25	4	16.53		12.2393	13.5516	13.0381	12.943	0.661296		16.303	16.8558	16.7814	16.6467	0.300027		21.4249	21.5516	21.2316	21.4027	0.161149		24.2121	25.1833	24.5581	24.6512	0.49223		29.8187	29.3358	28.5395	29.2314	0.645964		32
239	272	VAKKKSKKEKDKDSKLEKALKAQNDLIWNIKDEL	3981.25	5	16.53		12.4864	14.3189	14.8228	13.876	1.22958		16.8734	16.9665	17.223	17.021	0.181042		21.469	21.8677	21.3089	21.5485	0.287785		24.6352	25.7154	23.9565	24.7691	0.887075		28.6749	30.4426	28.592	29.2365	1.04531		32
263	272	DLIWNIKDEL	1257.65	2	17.74		0.172881	0.259914	0.309603	0.247466	0.0692058		0.227119	0.454849	0.32107	0.334346	0.114444		0.813559	1.03966	1.06259	0.971935	0.137636		2.73898	3.24892	3.24128	3.0764	0.292233		5.65763	6.70425	6.75394	6.37194	0.619112		8
264	272	LIWNIKDEL	1142.62	2	16.73		0.162527	0.300412	0.349794	0.270911	0.0970565		0.294816	0.440329	0.399177	0.378108	0.0750096		0.774838	1.00412	1.15638	0.978444	0.192061		2.40011	2.8107	2.82716	2.67932	0.241947		5.12527	5.80658	5.77778	5.56988	0.385311		7
264	281	LIWNIKDELKKVCSTNDL	2131.12	3	18.18		2.65385	2.49746	2.5533	2.5682	0.0792501		3.58654	4.09137	3.69543	3.79111	0.265669		6.32692	6.85787	6.60914	6.59798	0.265648		9.59615	10.533	9.92893	10.0194	0.474922		13.0913	13.8376	13.8223	13.5837	0.426501		16
273	281	KKVCSTNDL	1006.5	2	6.52		2.5959	2.86201	2.81034	2.75608	0.141108		3.90743	3.93924	3.87961	3.90876	0.0298349		5.72339	6.1891	5.83532	5.91594	0.243093		6.81375	7.08348	7.36173	7.08632	0.274001		7.20565	7.43328	7.7632	7.46738	0.280334		7
273	283	KKVCSTNDLKE	1263.64	2	5.7		2.56912	2.89184	2.80261	2.75453	0.166649		3.76077	4.01938	3.97071	3.91695	0.137428		5.64318	6.22172	5.87292	5.9126	0.291307		7.02873	7.31681	7.50744	7.28432	0.241003		8.6526	9.20685	9.54754	9.13567	0.451697		9
273	285	KKVCSTNDLKELL	1489.81	2	12.7		2.11896	2.61886	2.5354	2.42441	0.267797		3.20446	3.6203	3.46532	3.43003	0.210155		4.53903	5.48808	5.17413	5.06708	0.483494		5.98141	6.58092	6.95448	6.50561	0.490887		8.1487	8.96532	9.21965	8.77789	0.559538		11
284	296	LLIFNKQQVPSGE	1471.79	2	11.89		2.32669	3.05267	3.17807	2.85248	0.459644		3.17822	3.94124	3.85167	3.65704	0.417083		3.80817	4.61842	4.71874	4.38177	0.499284		4.93511	5.51774	5.93694	5.46326	0.503134		5.71067	6.71802	7.0584	6.4957	0.700834		10
284	297	LLIFNKQQVPSGES	1558.83	2	11.43		3.72848	4.22576	4.30891	4.08772	0.313875		4.56954	5.12948	5.15478	4.95127	0.330829		5.35762	6.11995	6.09103	5.8562	0.432026		6.38742	7.16103	7.43575	6.99473	0.543592		7.46026	8.35754	8.54551	8.12111	0.579972		11
284	300	LLIFNKQQVPSGESAIL	1856.03	2	15.7		4.72119	5.37771	5.28107	5.12666	0.354452		6.75785	7.50394	7.40385	7.22188	0.404969		7.93814	8.90878	8.78107	8.54266	0.527408		9.01901	10.1376	10.1341	9.76357	0.644806		9.95556	11.0178	11.0868	10.6867	0.634127		14
286	296	IFNKQQVPSGE	1245.62	2	6.78		3.01308	3.78637	3.77901	3.52615	0.44435		4.46731	4.53407	4.71455	4.57197	0.127906		4.65562	5.186	5.13812	4.99325	0.293371		5.91805	6.18785	6.36096	6.15562	0.223207		6.58065	7.11971	7.19337	6.96457	0.334526		8
286	297	IFNKQQVPSGES	1322.66	2	6.36		4.48744	4.62018	4.64688	4.58483	0.085399		5.10132	5.53964	5.56634	5.40243	0.261115		5.95213	6.46291	6.29123	6.23542	0.259919		6.92501	7.50445	7.68758	7.37235	0.398079		7.59992	8.30945	8.42009	8.10982	0.44504		9
288	297	NKQQVPSGES	1072.5	1	4.35		4.10351	4.21162	4.32268	4.2126	0.109588		4.88689	5.18038	5.22309	5.09678	0.183026		5.59462	5.89456	5.78179	5.75699	0.151499		6.0586	6.40884	6.40713	6.29152	0.201719		6.05692	6.44642	6.5814	6.36158	0.272341		7
288	297	NKQQVPSGES	1072.5	2	4.35		4.16446	4.51181	4.6811	4.45246	0.263384		5.04548	5.50787	5.58661	5.37999	0.292357		5.66737	6.26378	6.19685	6.04267	0.326734		6.08567	6.5748	6.81102	6.4905	0.369953		6.32998	6.8622	7.07087	6.75435	0.382035		7
299	309	ILDRVADGMVF	1234.63	2	15.31		0.54623	0.756731	0.773736	0.692233	0.126727		0.806543	0.990553	0.965045	0.920714	0.0996935		1.41252	1.41568	1.4667	1.43163	0.0304087		2.0441	2.16816	2.23193	2.14806	0.095517		2.79516	3.06519	3.03118	2.96384	0.147066		9
301	309	DRVADGMVF	1008.46	2	12.87		0.522512	0.648802	0.67087	0.614061	0.0800483		0.555687	0.679697	0.604666	0.61335	0.0624595		0.534953	0.657629	0.578184	0.590255	0.0622228		0.563981	0.62232	0.648802	0.611701	0.0433961		1.15699	1.34615	1.20492	1.23602	0.0983424		7
310	317	GALLPCEE	830.374	1	10.56		0.766679	1.05985	1.09459	0.973706	0.180131		0.840398	1.11197	1.13127	1.02788	0.162651		0.906745	1.16602	1.17375	1.08217	0.151972		1.16845	1.44402	1.53282	1.38176	0.189995		3.1902	3.29923	3.32046	3.26996	0.0698913		5
325	329	KSDAY	582.254	1	4.86		0.800135	0.999297	0.97189	0.923774	0.107948		0.832546	1.02249	0.967674	0.940902	0.0977601		0.848751	1.05411	0.938159	0.947007	0.102966		0.933828	1.08363	1.13844	1.05196	0.105916		1.80486	2.0513	2.11665	1.99094	0.164427		3
329	337	YYCTGDVTA	991.385	1	10.47		2.5133	2.96028	2.83353	2.76904	0.230362		3.93362	4.38113	4.44042	4.25172	0.277077		4.87987	5.49737	5.35222	5.24315	0.322875		5.47433	5.98189	6.1618	5.87268	0.356508		6.3792	7	7.19422	6.85781	0.425709		7
330	337	YCTGDVTA	828.321	1	6.01		2.6854	3.11786	2.97429	2.92585	0.22026		4.28513	4.63071	4.57714	4.49766	0.185999		5.21659	5.715	5.56071	5.49743	0.255161		5.77587	6.14786	6.36643	6.09672	0.29858		6.30843	6.81857	6.98571	6.70424	0.352821		6
342	358	MVKTQTPNRKEWVTPKE	2071.08	2	7.72		6.88614	7.11417	7.15933	7.05321	0.146444		8.75554	8.69778	8.73692	8.73008	0.0294824		9.60443	9.81172	9.67022	9.69546	0.105923		9.9017	10.0195	10.2513	10.0575	0.177863		11.7282	11.856	12.1028	11.8957	0.190446		13
342	358	MVKTQTPNRKEWVTPKE	2071.08	3	7.72		7.32817	7.28166	7.23554	7.28179	0.0463111		9.25482	8.79886	8.82192	8.95854	0.256849		10.2427	9.91947	9.69351	9.9519	0.276039		10.5425	10.0394	10.3668	10.3162	0.255361		12.3905	11.9117	12.2345	12.1789	0.244229		13
342	358	MVKTQTPNRKEWVTPKE	2071.08	4	7.72		6.92184	7.47996	7.46135	7.28772	0.316998		8.77546	8.91889	9.06775	8.9207	0.146151		9.71151	10.0477	9.83683	9.86535	0.169904		9.89626	10.2338	10.4323	10.1874	0.270986		11.7191	12.0448	12.3984	12.0541	0.339738		13
342	359	MVKTQTPNRKEWVTPKEF	2218.15	3	11.61		7.92049	8.27682	8.19628	8.1312	0.186868		9.76147	9.90186	9.84501	9.83611	0.0706182		10.6891	10.911	10.821	10.807	0.111609		11.0031	11.1289	11.3895	11.1738	0.197099		12.7299	12.9198	13.1188	12.9228	0.194475		14
344	358	KTQTPNRKEWVTPKE	1840.97	3	7.42		7.14659	7.76441	7.69899	7.53666	0.339394		8.73472	9.14318	9.3495	9.0758	0.312878		9.05624	9.68161	9.53065	9.42283	0.326326		9.20239	9.57091	9.84263	9.53864	0.321339		10.1426	10.6729	11.0352	10.6169	0.448938		11
359	364	FREISY	813.391	2	9.58		3.95495	4.16159	4.19817	4.1049	0.131141		4.03604	4.18598	4.21951	4.14717	0.0976986		4.00601	4.29878	4.10976	4.13818	0.148443		3.997	4.09146	4.15244	4.0803	0.07832		3.98498	4.08841	4.17073	4.08138	0.0930731		4
359	365	FREISYL	926.475	2	13.61		4.43765	4.65397	4.66984	4.58715	0.129715		4.95721	5.14921	5.20952	5.10531	0.131758		4.95721	5.21905	5.20635	5.12754	0.147641		4.94499	5.05079	5.19683	5.0642	0.126453		4.87164	5.00952	5.17778	5.01965	0.153321		5
365	382	LKKLKVKKQDRIFPPETS	2154.28	3	8.5		11.4317	12.7637	12.7909	12.3288	0.777029		12.8417	14.1844	14.2657	13.7639	0.799679		13.7885	15.4965	15.2146	14.8332	0.915654		13.7885	15.2308	15.4694	14.8296	0.909463		13.5518	15.3067	15.6754	14.8447	1.13473		14
365	383	LKKLKVKKQDRIFPPETSA	2225.32	3	10.19		12.2525	14.0562	14.1966	13.5018	1.0842		13.8036	15.5562	15.6854	15.0151	1.05111		14.8074	17.0562	16.6404	16.168	1.19654		14.6452	16.7416	17.4831	16.29	1.47191		14.5742	16.7584	16.9719	16.1015	1.327		15
365	385	LKKLKVKKQDRIFPPETSASV	2411.42	3	9.24		13.8394	15.7667	16.1959	15.2673	1.25514		15.4555	16.9674	17.2336	16.5522	0.959044		16.1357	18.6245	18.3909	17.717	1.37444		16.0181	18.6245	18.7168	17.7865	1.53218		16.151	18.5484	18.6516	17.7837	1.41488		17
385	413	VAATPPPSTASAPAAVNSSASADKPLSNM	2709.32	2	8.9		18.7944	18.9291	19.6105	19.1113	0.437491		19.0464	19.4199	19.6686	19.3783	0.313161		20.074	20.8311	20.6212	20.5088	0.390833		21.693	21.9483	22.3197	21.987	0.315122		21.7447	22.0775	22.507	22.1097	0.382151		22
385	413	VAATPPPSTASAPAAVNSSASADKPLSNM	2709.32	3	8.9		18.7687	19.4635	20.1243	19.4522	0.677873		18.8945	19.7329	19.9871	19.5382	0.571705		19.8911	21.5273	21.1308	20.8497	0.853525		21.2803	22.3762	22.8336	22.1634	0.798258		21.8691	22.7777	23.1183	22.5884	0.645746		22
386	413	AATPPPSTASAPAAVNSSASADKPLSNM	2610.25	2	8.72		18.0014	17.8665	18.5689	18.1456	0.37271		18.0662	18.2956	18.6324	18.3314	0.284826		19.2254	19.7288	19.3951	19.4498	0.256099		20.7863	20.5805	21.0413	20.8027	0.230841		21.0065	20.7553	21.2733	21.0117	0.259044		21
414	430	KILTLGKLSRNKDEVKA	1912.14	2	9.25		5.7957	6.50402	6.16021	6.15331	0.354211		8.73965	9.27221	9.20132	9.07106	0.289188		10.3464	11.087	10.8814	10.7716	0.382284		13.2017	12.5508	13.8481	13.2002	0.648631		14.248	13.9048	15.0106	14.3878	0.566024		15
414	430	KILTLGKLSRNKDEVKA	1912.14	3	9.25		5.73951	6.50414	6.25585	6.1665	0.390064		8.63687	9.28392	9.15437	9.02505	0.342361		10.4912	11.0327	10.806	10.7767	0.271982		13.3168	12.3336	13.7478	13.1327	0.724836		14.3929	13.8071	15.0648	14.4216	0.629313		15
414	430	KILTLGKLSRNKDEVKA	1912.14	4	9.25		5.75472	6.37465	5.8644	5.99792	0.330833		8.81713	8.88397	9.00979	8.90363	0.0978224		10.3266	10.6664	10.4916	10.4948	0.169921		13.2656	12.5885	13.4972	13.1171	0.472182		14.3541	13.4623	14.5387	14.1184	0.575643		15
414	431	KILTLGKLSRNKDEVKAM	2043.18	3	10.12		6.29677	6.97955	6.66277	6.64637	0.341684		8.93935	9.66959	9.62285	9.4106	0.408777		10.6013	11.5235	11.0302	11.0517	0.461496		14.209	14.925	14.9094	14.6812	0.408955		15.9381	16.1246	16.3999	16.1542	0.232317		16
414	432	KILTLGKLSRNKDEVKAMI	2156.26	3	12.39		6.62396	6.6092	6.32398	6.51905	0.169095		8.96775	9.14666	9.07781	9.06407	0.0902415		10.6124	11.0399	10.6268	10.7597	0.242758		14.7266	14.7379	14.6691	14.7112	0.0369219		16.8743	16.6066	17.1623	16.881	0.277904		17
414	433	KILTLGKLSRNKDEVKAMIE	2285.3	2	12.32		13.9503	13.8214	14.071	13.9475	0.124831		14.3593	14.2033	14.2632	14.2753	0.0787217		14.946	14.8873	14.9447	14.926	0.033529		15.2676	15.0295	15.2991	15.1987	0.147387		16.9142	16.3425	16.9616	16.7395	0.344557		18
431	449	MIEKLGGKLTGTANKASLC	1934.02	2	9.89		5.45134	5.73825	5.71614	5.63525	0.159647		7.72011	7.91102	7.82575	7.81896	0.0956334		10.6159	11.0817	10.9649	10.8875	0.242345		14.0222	14.5146	14.5556	14.3642	0.296815		16.6943	16.9179	17.199	16.9371	0.252852		17
432	448	IEKLGGKLTGTANKASL	1699.97	2	8.67		5.73441	6.08354	6.02291	5.94695	0.186545		7.87442	8.16865	8.16191	8.06833	0.167964		11.0295	11.49	11.3721	11.2972	0.239211		13.5123	13.9726	14.2758	13.9202	0.384413		15.0433	15.0707	15.859	15.3243	0.463221		15
432	448	IEKLGGKLTGTANKASL	1699.97	3	8.67		5.745	5.76553	5.69347	5.73467	0.0371291		7.875	7.78828	7.73062	7.79797	0.0726754		10.955	10.8969	10.7479	10.8666	0.106808		13.55	13.0734	13.3857	13.3363	0.242121		15.015	14.3081	15.0192	14.7808	0.409331		15
433	448	EKLGGKLTGTANKASL	1586.89	2	8.05		12.823	13.5019	13.4484	13.2577	0.377482		13.3933	13.8393	14.0107	13.7478	0.318705		13.5489	14.5463	14.1928	14.096	0.505699		13.8133	14.5624	14.7712	14.3823	0.503692		13.6785	14.8783	14.9105	14.4891	0.702182		14
449	471	CISTKKEVEKMNKKMEEVKEANI	2708.38	4	11.69		5.66063	4.92955	4.88182	5.15733	0.436524		6.75339	6.23182	6.33409	6.43977	0.27638		11.2873	10.7591	10.275	10.7738	0.506326		17.457	18.0273	17.8977	17.794	0.298944		20.362	21.0136	21.6682	21.0146	0.653096		21
450	465	ISTKKEVEKMNKKMEE	1951	3	7.21		4.26943	4.33837	4.25189	4.28656	0.0457133		5.6975	5.82773	5.78449	5.76991	0.0663261		8.99191	9.31091	9.03226	9.11169	0.173704		12.9166	12.7509	12.9767	12.8814	0.116958		13.6701	13.4907	14.0769	13.7459	0.300334		14
450	470	ISTKKEVEKMNKKMEEVKEAN	2492.29	3	9.22		5.00251	4.76073	4.6224	4.79521	0.192387		6.85105	6.34923	6.23475	6.47835	0.327811		10.2432	10.7856	10.2465	10.4251	0.312178		16.4082	18.5993	16.9631	17.3235	1.13914		18.5664	19.8443	19.3148	19.2419	0.642061		19
466	477	VKEANIRVVSED	1357.71	2	7.13		0.993419	1.07268	1.13297	1.06636	0.0699916		1.2786	1.41225	1.38051	1.35712	0.0698306		2.8455	3.30689	1.05998	2.40412	1.1867		6.80351	6.7788	7.47382	7.01871	0.394329		9.79944	9.7112	10.1492	9.8866	0.231624		10
471	477	IRVVSED	816.423	1	5.86		1.0031	1.03759	1.06815	1.03628	0.0325488		1.22755	1.32488	1.27598	1.27614	0.048662		2.15325	2.44957	2.18368	2.26217	0.163009		3.5	3.73319	3.62317	3.61879	0.116657		5.02632	5.19866	5.22769	5.15089	0.108854		5
471	477	IRVVSED	816.423	2	5.86		0.959877	1.06258	1.09665	1.0397	0.0712003		1.2284	1.34449	1.28872	1.2872	0.0580603		2.11111	2.39467	2.22429	2.24336	0.142739		3.4784	3.65551	3.63693	3.59028	0.0973388		5.0463	5.17348	5.2974	5.17239	0.125554		5
471	478	IRVVSEDF	963.491	2	11.19		0.874867	1.04925	1.05589	0.993338	0.102652		1.18982	1.36469	1.32817	1.29423	0.0922451		2.31919	2.74267	2.60985	2.55724	0.216584		4.15801	4.64527	4.66187	4.48838	0.286234		5.79321	6.28556	6.42833	6.16903	0.333208		6
471	479	IRVVSEDFL	1076.58	2	14.8		1.22063	0.845411	0.872464	0.979501	0.209261		1.48612	1.18696	1.10918	1.26075	0.199013		2.4704	2.7256	2.47198	2.55599	0.146888		5.15772	5.28889	5.44783	5.29815	0.145272		7.00648	7.13527	7.29082	7.14419	0.142383		7
477	492	DFLQDVSASTKSLQEL	1779.88	2	18.84		9.21799	9.23814	8.73309	9.06307	0.285951		11.2318	11.0539	11.2493	11.1783	0.108119		12.5068	12.5089	12.7133	12.5763	0.118641		14.1309	13.0771	13.525	13.5777	0.52889		13.7039	13.5431	13.9309	13.7259	0.194841		14
478	492	FLQDVSASTKSLQEL	1664.85	2	13.39		8.93832	9.59402	9.19853	9.24363	0.330166		11.2282	11.5408	11.5646	11.4445	0.187754		12.3038	13.1227	12.7511	12.7259	0.410048		12.6272	12.925	13.208	12.92	0.290439		12.7525	12.8875	13.1977	12.9459	0.228283		13
479	492	LQDVSASTKSLQEL	1517.78	2	10.78		8.30027	7.75967	7.37418	7.81137	0.465203		10.2402	9.55146	9.605	9.79889	0.383135		11.1828	10.8293	10.5473	10.8531	0.318446		11.466	12.4854	13.0637	12.3383	0.808942		11.4981	12.3783	12.8209	12.2325	0.673365		12
482	491	VSASTKSLQE	1048.53	2	5.63		7.46988	7.7259	7.77371	7.65649	0.163371		7.97108	8.25817	8.36016	8.19647	0.201742		8.00964	8.37928	8.34422	8.24438	0.204048		8.05462	8.27092	8.37928	8.23494	0.165295		8.07068	8.08606	8.40797	8.18824	0.190449		8
493	504	FLAHILSPWGAE	1339.68	2	17.14		3.01809	3.3766	3.36805	3.25425	0.204563		5.26809	5.62767	5.67047	5.52208	0.220999		7.32607	7.87447	7.81883	7.67312	0.301842		8.46985	8.88017	9.12411	8.82471	0.330636		8.92904	9.50071	9.63338	9.35438	0.374281		9
493	511	FLAHILSPWGAEVKAEPVE	2092.09	2	16.37		9.57853	10.2102	10.13	9.97292	0.343895		11.817	12.3624	12.3547	12.178	0.31272		13.6511	14.3043	14.2584	14.0713	0.364614		14.7207	15.3402	15.669	15.2433	0.481526		15.1176	15.7569	16.0818	15.6521	0.490559		15
494	504	LAHILSPWGAE	1192.61	2	14.75		2.95162	3.18325	3.22094	3.1186	0.145834		4.61882	4.95497	4.8712	4.815	0.174983		6.66029	6.98639	6.87749	6.84139	0.16602		7.87241	8.00419	8.22618	8.03426	0.178791		8.353	8.61571	8.82094	8.59655	0.234557		8
494	511	LAHILSPWGAEVKAEPVE	1945.02	2	14.16		8.93134	9.32052	9.48128	9.24438	0.282767		10.6162	10.8617	10.7394	10.7391	0.122739		12.1753	12.5881	12.4029	12.3888	0.206781		13.2834	13.5072	13.6855	13.492	0.201469		13.5421	13.7973	14.1817	13.8404	0.321995		14
495	511	AHILSPWGAEVKAEPVE	1831.94	2	12.86		9.24054	9.61103	9.74372	9.53177	0.260789		10.3332	10.7837	10.7909	10.636	0.26218		11.7351	12.3473	12.1429	12.0751	0.311666		12.7049	13.0861	13.3299	13.0403	0.315038		12.9649	13.4734	13.7961	13.4115	0.419081		13
495	511	AHILSPWGAEVKAEPVE	1831.94	3	12.86		9.06427	9.34078	9.39358	9.26621	0.176868		10.3411	10.7189	10.682	10.5807	0.208263		11.618	12.1446	11.9123	11.8916	0.263891		12.6112	12.8258	13.0634	12.8334	0.226201		13.1051	13.1901	13.5703	13.2885	0.247706		13
505	511	VKAEPVE	770.406	1	4.98		3.98103	4.16119	4.29577	4.146	0.157923		4.03636	4.23631	4.33333	4.202	0.151428		4.06798	4.32238	4.29734	4.22923	0.140207		4.03004	4.17997	4.34585	4.18529	0.157974		4.0253	4.16119	4.28951	4.15867	0.132127		4
505	511	VKAEPVE	770.406	2	4.98		3.92194	4.14815	4.3026	4.12423	0.191456		3.96565	4.19858	4.32151	4.16192	0.180742		3.98126	4.3089	4.26162	4.18393	0.177099		4.00312	4.17652	4.33097	4.1702	0.164015		3.95316	4.17336	4.3026	4.14304	0.176682		4
512	523	VVAPRGKSGAAL	1124.66	2	6.32		9.0766	9.51911	9.62617	9.40729	0.291351		9.0383	9.43475	9.57426	9.3491	0.278057		9.12447	9.6943	9.42177	9.41352	0.285008		9.02234	9.27902	9.57102	9.29079	0.274527		8.95213	9.34715	9.62942	9.30957	0.340205		9
512	523	VVAPRGKSGAAL	1124.66	3	6.32		8.97122	9.51443	9.7251	9.40358	0.388972		8.96642	9.39684	9.55362	9.30563	0.304042		9.07196	9.681	9.31845	9.35714	0.306357		9.02878	9.12738	9.62711	9.26109	0.320791		8.92804	9.37725	9.63201	9.31243	0.356433		9
512	537	VVAPRGKSGAALSKKSKGQVKEEGIN	2637.48	3	5.79		22.7425	23.6732	23.9364	23.4507	0.627289		22.7273	23.5315	23.7289	23.3292	0.530517		22.8031	24.0528	23.4657	23.4405	0.625251		22.8738	23.248	23.9313	23.351	0.53626		22.7829	23.3493	23.9921	23.3747	0.605003		23
518	535	KSGAALSKKSKGQVKEEG	1831.01	2	11.82		5.6103	6.151	6.18465	5.98198	0.322323		7.8577	8.43239	8.27424	8.18811	0.296868		10.8477	11.6761	11.5213	11.3484	0.440476		13.818	14.3411	14.7987	14.3193	0.490716		15.7089	16.3197	16.9152	16.3146	0.603213		16
524	537	SKKSKGQVKEEGIN	1530.83	2	5.06		7.6495	7.7095	7.62417	7.66106	0.0438196		8.58109	8.61453	8.73946	8.64503	0.0834746		9.90623	10.126	9.73895	9.92371	0.194091		10.2014	12.1371	10.2936	10.8774	1.09197		10.7087	12.7344	10.7933	11.4121	1.14589		12
548	579	KGGAAVDPDSGLEHSAHVLEKGGKVFSATLGL	3146.62	4	16.68		9.76955	10.2713	9.42914	9.82333	0.423639		15.2465	14.9643	14.6548	14.9552	0.295995		19.5894	20.8017	19.6644	20.0185	0.679305		20.8814	22.0829	22.7163	21.8935	0.931976		23.7814	24.7677	25.5235	24.6909	0.873547		29
580	588	VDIVKGTNS	931.486	2	5.58		4.25275	4.93436	4.62086	4.60266	0.341165		6.63072	7.11595	7.3908	7.04582	0.384858		7.50319	8.36135	8.08221	7.98225	0.437726		7.61681	8.41288	8.64908	8.22626	0.540848		7.77913	8.39571	8.51166	8.22883	0.393744		7
580	589	VDIVKGTNSY	1094.55	2	7.45		4.42488	4.84254	5.09611	4.78784	0.338943		6.66794	7.13292	7.34969	7.05019	0.348325		7.90431	8.59305	8.55624	8.3512	0.387456		8.50144	9.0184	9.4274	8.98241	0.464032		8.53971	9.12065	9.52147	9.06061	0.493626		8
580	594	VDIVKGTNSYYKLQL	1739.93	2	13.86		3.84298	4.72112	4.50598	4.35669	0.457707		5.88425	6.98805	6.98406	6.61879	0.636133		7.00441	8.38645	8.11952	7.8368	0.733117		7.69608	9.31474	9.38645	8.79909	0.955908		8.1482	9.82072	9.94821	9.30571	1.00446		13
580	594	VDIVKGTNSYYKLQL	1739.93	3	13.86		3.8247	4.65794	4.39395	4.2922	0.425837		5.73955	6.91652	6.81092	6.48899	0.651184		6.70196	8.25406	8.0546	7.67021	0.844439		7.42002	8.99323	9.14576	8.51967	0.955372		7.82892	9.50948	9.62094	8.98645	1.00399		13
582	589	IVKGTNSY	880.454	2	5.72		2.49912	3.06234	2.8013	2.78759	0.281858		4.46749	4.97143	4.94416	4.79436	0.283406		5.50439	6.3039	6.06234	5.95688	0.410052		5.9297	6.67403	6.99351	6.53241	0.545858		5.97188	6.74805	6.9974	6.57245	0.534839		6
582	594	IVKGTNSYYKLQL	1525.84	3	13.02		2.92177	3.44564	2.7056	3.02434	0.380533		5.00876	5.1507	4.64155	4.93367	0.262749		6.34442	6.51238	5.89074	6.24918	0.321576		7.2049	7.09257	7.08665	7.12804	0.0666292		7.67367	7.56028	7.51884	7.58426	0.080155		11
589	594	YYKLQL	826.448	2	13.6		0.0954447	0.023622	0.11811	0.079059	0.0493292		0.150398	0.0341207	0.146982	0.1105	0.0661684		0.0867679	0.120735	0.212598	0.140034	0.0650973		0.112798	0.335958	0.194226	0.214327	0.11293		0.364425	0.388451	0.367454	0.373444	0.0130851		4
595	603	LEDDKENRY	1180.53	2	6.1		2.77753	3.16703	2.90269	2.94908	0.198849		4.12035	4.39724	4.23965	4.25241	0.138886		5.06492	5.61728	5.13435	5.27218	0.300876		6.59154	6.71024	6.939	6.74693	0.176611		7.22465	7.61002	7.68119	7.50529	0.245629		7
595	606	LEDDKENRYWIF	1626.76	2	18		2.38961	2.79679	2.61497	2.60046	0.203978		3.4961	3.90374	3.62032	3.67339	0.208937		4.24416	4.74332	4.49198	4.49315	0.249582		5.57403	5.7861	5.99465	5.78492	0.210316		6.17143	6.3369	6.68449	6.39761	0.261864		10
595	606	LEDDKENRYWIF	1626.76	3	18		2.43651	2.80972	2.63968	2.62863	0.186849		3.52381	3.94332	3.64372	3.70362	0.216073		4.34921	4.79352	4.53441	4.55905	0.22318		5.65873	5.86235	6.09717	5.87275	0.219403		6.29365	6.34008	6.71255	6.44876	0.229625		10
598	606	DKENRYWIF	1269.6	2	17.71		1.12634	1.34668	1.28341	1.25214	0.113446		1.74791	1.9703	1.7805	1.83291	0.120099		2.34029	2.6346	2.51259	2.49583	0.147873		3.34565	3.71014	3.74629	3.60069	0.221611		3.87545	4.30213	4.33828	4.17195	0.257418		7
629	634	DAIEHF	730.318	2	9.64		0.0402685	0.0726447	0.077185	0.0633661	0.0201315		0.0134228	0.0499432	0.0862656	0.0498772	0.0364214		0.0850112	0.0726447	0.372304	0.176653	0.169551		0.183445	0.181612	0.190692	0.18525	0.00480174		0.653244	0.744608	0.785471	0.727774	0.0677019		4
638	650	YEEKTGNAWHSKN	1562.7	3	5.96		5.38854	6.01573	5.81609	5.74012	0.320425		6.43312	6.76104	6.62795	6.60737	0.164926		6.83439	7.59952	7.00726	7.14706	0.401261		8.01911	8.41803	8.73745	8.39153	0.359902		10.1401	11.1397	11.1863	10.8221	0.591036		11
663	668	IDYGQD	709.281	1	5.99		3.98759	4.31373	4.48039	4.26057	0.250667		4.04966	4.34069	4.3652	4.25185	0.175529		4.06456	4.56863	4.18873	4.27397	0.262625		4.0149	4.23284	4.38725	4.21167	0.18708		3.99503	4.2549	4.36765	4.20586	0.191086		4
663	670	IDYGQDEE	967.366	1	6.42		5.9667	6.88011	6.91436	6.58705	0.537519		6.13834	6.83794	6.5639	6.5134	0.352524		6.14603	7.13307	6.44005	6.57305	0.506783		6.02818	6.43215	6.77997	6.41343	0.376246		5.97694	6.65613	6.7747	6.46926	0.43046		6
663	671	IDYGQDEEA	1038.4	1	6.76		6.69124	7.40573	7.52983	7.20894	0.452607		6.81336	7.49403	7.27208	7.19316	0.347129		6.88018	7.82578	7.18138	7.29578	0.483064		6.67972	7.06205	7.42482	7.05553	0.372592		6.73502	7.42721	7.51313	7.22512	0.426604		7
669	692	EEAVKKLTVNPGTKSKLPKPVQDL	2618.49	3	10.45		15.0326	16.3809	16.4204	15.9446	0.790066		15.6259	16.8832	16.5728	16.3606	0.654983		16.5475	17.9783	17.4872	17.3377	0.727017		16.7806	18.2267	18.6783	17.8952	0.99131		18.857	20.4281	20.7499	20.0116	1.01283		19
671	692	AVKKLTVNPGTKSKLPKPVQDL	2360.41	3	9.87		11.8358	14.4404	14.5083	13.5948	1.52374		12.1544	14.8254	14.6386	13.8728	1.49111		12.8154	15.8674	15.4937	14.7255	1.66472		13.2386	16.009	16.4564	15.2347	1.74304		14.9267	18.3251	18.6875	17.3131	2.07462		17
671	692	AVKKLTVNPGTKSKLPKPVQDL	2360.41	4	9.87		11.6478	14.2597	14.4459	13.4511	1.56453		12.2046	14.6172	14.5278	13.7832	1.36782		13.1742	15.7416	15.3841	14.7666	1.39063		13.7048	15.8458	16.3075	15.286	1.3887		15.6963	18.4074	18.7722	17.6253	1.68047		17
672	692	VKKLTVNPGTKSKLPKPVQDL	2289.37	3	10		11.195	12.4067	12.5791	12.0603	0.754283		11.7118	12.8215	12.7677	12.4337	0.625742		12.3727	13.8936	13.5434	13.2699	0.796507		12.7752	14.0283	14.2976	13.7004	0.812491		14.7478	16.2855	16.6195	15.8843	0.998277		16
692	697	LIKMIF	763.456	2	16.51		0.0168209	0.0276339	0.0345423	0.0263323	0.00893213		0.0504626	0.0518135	0.0345423	0.0456061	0.00960531		0.0672834	0.0656304	0.110535	0.0811497	0.0254621		0.245585	0.303972	0.279793	0.27645	0.0293371		1.8873	2.15544	2.1209	2.05455	0.145865		4
693	697	IKMIF	650.372	2	14.88		0.03125	0.104508	0.0553279	0.0636954	0.037339		0.0255682	0.0430328	0.165984	0.0781949	0.0765271		0.0568182	0.0153689	0.181352	0.0845132	0.0863881		0.221591	0.387295	0.335041	0.314642	0.0847145		1.5142	1.77664	1.67213	1.65433	0.13212		3
696	702	IFDVESM	839.362	1	14.27		3.74809	3.82231	3.7845	3.78496	0.037111		5.0344	5.24386	5.31569	5.19798	0.146146		5.30772	5.32136	5.20983	5.27964	0.0608387		5.33257	5.23062	5.3327	5.29863	0.0588968		5.34213	5.44991	5.41966	5.4039	0.0555922		5
696	708	IFDVESMKKAMVE	1525.74	3	14.05		4.78995	5.17193	5.08509	5.01566	0.200229		8.78995	9.04605	9.45614	9.09738	0.336046		10.2511	10.6189	10.6237	10.4979	0.213708		10.274	10.8601	11.2316	10.7885	0.482795		10.2694	10.9132	11.1447	10.7758	0.45355		11
696	710	IFDVESMKKAMVEYE	1817.85	2	16.42		4.67761	4.61129	4.04702	4.44531	0.346515		10.5254	9.84326	9.5674	9.97868	0.493135		12.5493	12.7398	13.3448	12.878	0.41539		12.5701	13.2382	13.4671	13.0918	0.466049		12.603	12.7022	13.1034	12.8029	0.264988		13
698	708	DVESMKKAMVE	1265.59	2	8.32		3.53357	3.94253	3.6705	3.71553	0.208167		7.19684	8.64751	8.56322	8.13585	0.814305		8.59192	10.318	10.1686	9.69284	0.956347		8.85132	10.7586	10.9349	10.1816	1.15542		8.68682	10.6935	10.8544	10.0782	1.20769		9
701	708	SMKKAMVE	922.451	2	5.79		1.84416	1.60585	1.55444	1.66815	0.154581		4.76067	4.36694	4.33367	4.48709	0.237508		6.3525	5.6129	5.60685	5.85742	0.428766		6.18924	5.63105	5.69758	5.83929	0.304886		6.69017	5.81552	5.91532	6.14034	0.478773		6
701	710	SMKKAMVEYE	1214.56	2	8.59		1.79087	2.00084	1.65272	1.81481	0.175291		4.81782	5.76257	6.00929	5.5299	0.628891		7.24973	8.39544	8.40896	8.01804	0.665411		7.36759	8.65906	8.7706	8.26575	0.779826		7.34747	8.89903	8.95649	8.40099	0.912833		8
709	712	YEID	538.216	1	6.81		0.219282	0.196115	0.199815	0.20507	0.0124456		0.89414	0.93987	0.828862	0.887624	0.0557903		2.05104	2.0518	1.95005	2.01763	0.0585304		2.32703	2.25347	2.39593	2.32548	0.0712431		2.3327	2.36078	2.52174	2.40507	0.102006		2
709	713	YEIDL	651.301	1	13.01		0.241225	0.399863	0.350649	0.330579	0.0812011		1.25782	1.64252	1.46206	1.45413	0.192472		2.81047	3.28503	3.19275	3.09608	0.251619		3.15699	3.5311	3.67054	3.45288	0.265562		3.21059	3.63978	3.73411	3.52816	0.279036		3
709	729	YEIDLQKMPLGKLSKRQIQAA	2429.34	3	13.31		5.1555	6.09256	5.46098	5.56968	0.477894		10.0828	12.2232	11.6298	11.3119	1.10505		13.5897	16.1379	16.0726	15.2667	1.45276		14.8843	17.6134	17.755	16.7509	1.61805		16.5982	19.5191	20.0091	18.7088	1.84417		18
714	729	QKMPLGKLSKRQIQAA	1796.04	2	7.92		4.29878	5.32866	5.02002	4.88249	0.528537		8.00473	9.41533	9.39674	8.93894	0.809095		9.78644	11.613	11.4271	10.9422	1.00519		10.7291	12.6467	12.7732	12.0497	1.14538		12.472	14.5618	14.8481	13.9606	1.29714		13
714	730	QKMPLGKLSKRQIQAAY	1959.1	3	9.39		5.48777	5.25119	5.01706	5.25201	0.235355		8.74049	8.7058	8.63413	8.69347	0.0542409		10.5238	10.7747	10.015	10.4378	0.387084		11.1943	11.8833	11.3051	11.4609	0.369965		12.9728	13.3884	13.398	13.2531	0.242735		14
722	729	SKRQIQAA	900.503	2	4.77		1.98172	2.60123	2.42536	2.3361	0.319253		2.62523	3.17791	3.13701	2.98005	0.307966		2.9287	3.56237	3.41513	3.30207	0.33162		3.80622	4.60532	4.54806	4.31986	0.445752		5.77331	6.58487	6.68303	6.34707	0.499308		6
734	752	SEVQQAVSQGSSDSQILDL	1989.94	2	13.72		7.75853	9.38107	9.1254	8.755	0.872388		11.3808	13.6999	13.5465	12.8757	1.29693		14.496	17.4484	17.1377	16.3607	1.62232		15.7428	18.1367	18.3767	17.4187	1.45636		15.8678	18.5851	19.2302	17.8944	1.78445		17
734	756	SEVQQAVSQGSSDSQILDLSNRF	2494.18	2	15.08		7.74349	9.87409	9.39443	9.004	1.11767		11.5861	14.7331	14.2106	13.5099	1.68646		15.6165	19.5142	19.1788	18.1032	2.16007		18.1415	22.1114	22.4273	20.8934	2.38844		19.1807	23.3476	23.7766	22.1016	2.53871		21
735	753	EVQQAVSQGSSDSQILDLS	1989.94	2	14.86		7.83493	9.6761	9.62675	9.04593	1.04904		11.3947	14.2325	14.1255	13.2509	1.60841		14.5689	18.0939	17.8759	16.8462	1.9752		15.7393	18.8546	19.2124	17.9354	1.91029		15.8678	19.3769	20.1212	18.4553	2.27151		17
736	752	VQQAVSQGSSDSQILDL	1773.86	2	12.86		7.85834	10.218	8.98042	9.01893	1.18031		12.1116	13.2376	13.1005	12.8166	0.614334		14.4274	16.3825	16.1632	15.6577	1.07111		14.7803	16.5078	16.8133	16.0338	1.09626		14.6759	16.5235	16.9426	16.0473	1.20604		15
750	756	LDLSNRF	863.439	2	11.38		0.282663	0.491137	0.49483	0.422877	0.121443		0.278476	0.801329	0.793944	0.624583	0.29976		0.938023	2.0901	1.98671	1.67161	0.637405		1.96817	3.7777	3.9291	3.22499	1.09106		2.45394	4.71935	4.88922	4.02083	1.35963		5
757	765	YTLIPHDFG	1061.51	2	13.58		1.74403	1.99852	1.90103	1.8812	0.128399		2.47289	2.70753	2.67208	2.6175	0.126489		3.13666	3.55835	3.48744	3.39415	0.225794		3.47072	3.63811	3.76662	3.62515	0.148376		4.25163	4.57312	4.63072	4.48516	0.204283		6
757	772	YTLIPHDFGMKKPPLL	1869.01	3	15.73		5.90664	6.49076	6.28753	6.22831	0.296531		7.52132	8.21824	8.2754	8.00499	0.419846		8.32272	9.25346	9.13279	8.90299	0.50614		8.58985	9.35508	9.58372	9.17622	0.520515		9.17755	10.0918	10.4348	9.90137	0.649878		11
757	775	YTLIPHDFGMKKPPLLNNA	2168.13	3	14.72		6.28024	6.95132	6.66606	6.63254	0.336791		8.7933	9.39854	9.34349	9.17845	0.334681		9.54482	10.3844	10.1392	10.0228	0.431741		9.68364	10.1242	10.5146	10.1075	0.415713		10.1144	10.7898	11.1001	10.6681	0.503965		11
757	779	YTLIPHDFGMKKPPLLNNADSVQ	2597.32	2	14.4		8.36122	8.94653	8.50455	8.6041	0.305091		12.3438	12.7248	12.6642	12.5776	0.20472		14.3386	15.0416	14.8277	14.736	0.360351		15.1237	15.4158	15.6618	15.4004	0.269366		15.4306	15.9541	16.257	15.8806	0.418083		18
757	780	YTLIPHDFGMKKPPLLNNADSVQA	2668.36	3	14.68		8.23587	8.76548	8.58659	8.52931	0.269412		12.2453	13.0859	12.8853	12.7388	0.439022		14.3287	15.7583	15.5415	15.2095	0.770495		15.7447	16.1378	16.81	16.2308	0.538693		16.1082	16.8317	17.2762	16.7387	0.589502		19
757	784	YTLIPHDFGMKKPPLLNNADSVQAKAEM	3127.57	4	14.61		8.13666	8.60526	8.11765	8.28652	0.276195		12.2841	12.7396	12.355	12.4596	0.245103		15.3379	15.8232	15.5211	15.5607	0.245078		17.5251	17.7668	18.7832	18.025	0.667625		19.8568	20.1705	20.8161	20.2811	0.489124		23
791	798	IEVAYSLL	906.495	1	15.66		1.0065	1.1974	1.00589	1.06993	0.110393		4.01073	4.55717	4.2727	4.2802	0.273298		6.01356	6.89061	6.68795	6.5307	0.459184		6.36261	6.92594	7.17694	6.82183	0.41703		6.39141	6.95011	7.1881	6.84321	0.408959		6
799	811	RGGSDDSSKDPID	1347.58	2	5.57		7.42354	9.44771	9.30082	8.72402	1.12865		8.58476	10.8637	10.5229	9.99045	1.22923		9.66822	12.168	11.275	11.0371	1.26677		10.1555	11.9271	12.2033	11.4287	1.11118		10.0778	11.8096	12.1622	11.3499	1.11568		10
799	813	RGGSDDSSKDPIDVN	1560.69	2	6.5		7.21328	8.44599	8.27352	7.9776	0.667511		8.68455	9.72125	9.7108	9.3722	0.595549		10.3091	11.838	11.2892	11.1454	0.774531		12.4802	13.3223	13.7822	13.1949	0.660294		12.6232	13.8397	13.9286	13.4638	0.729337		12
799	814	RGGSDDSSKDPIDVNY	1723.75	2	9		7.19774	8.39876	8.22614	7.94088	0.649338		8.62994	9.66639	9.62863	9.30832	0.587796		10.5763	12.1693	11.3332	11.3596	0.79684		13.5194	14.3378	14.6398	14.1657	0.579719		14.2748	15.4058	15.6	15.0935	0.715653		13
799	830	RGGSDDSSKDPIDVNYEKLKTDIKVVDRDSEE	3608.72	4	14.27		8.77974	11.7982	11.3308	10.6362	1.62466		12.1037	14.902	14.1728	13.7262	1.45161		15.8699	19.941	18.8846	18.2318	2.11261		21.144	25.7373	25.999	24.2934	2.73061		24.6891	30.6267	31.5429	28.9529	3.72087		29
814	830	YEKLKTDIKVVDRDSEE	2066.04	2	8.55		5.74208	5.79464	6.04596	5.86089	0.16241		6.60068	8.12829	8.06367	7.59755	0.863916		8.85407	11.3954	8.95764	9.7357	1.43828		11.4672	14.203	11.9555	12.5419	1.45911		12.5566	15.9047	13.7291	14.0635	1.69895		15
814	832	YEKLKTDIKVVDRDSEEAE	2266.12	3	9.12		5.17183	5.44	5.48387	5.36523	0.168922		6.5446	7.32645	7.00839	6.95981	0.393182		8.69953	9.28968	9.01	8.99974	0.295207		10.8811	11.9329	11.5765	11.4635	0.534943		14.1693	15.5632	15.311	15.0145	0.742735		17
815	830	EKLKTDIKVVDRDSEE	1902.98	2	7.44		4.31911	5.24906	5.0043	4.85749	0.482043		5.83477	6.75901	6.51049	6.36809	0.478291		7.35043	8.60785	8.28779	8.08202	0.653477		8.83157	10.0726	10.114	9.67274	0.728774		10.5095	11.7972	12.0081	11.4383	0.811211		14
815	830	EKLKTDIKVVDRDSEE	1902.98	3	7.44		4.39683	5.21546	5.07155	4.89461	0.437059		5.93122	6.78701	6.70641	6.47488	0.472547		7.39683	8.65789	8.26645	8.10706	0.645467		8.8254	9.79194	10.1258	9.58105	0.675375		10.5185	11.8183	12.06	11.4656	0.82906		14
815	831	EKLKTDIKVVDRDSEEA	1974.02	3	7.94		4.90841	5.61339	5.5031	5.34163	0.379215		6.56789	7.29102	7.12848	6.9958	0.379387		7.82866	9.04412	8.66099	8.51126	0.621407		9.1972	10.0426	10.4954	9.91171	0.658898		11.4332	12.7825	13.3282	12.5146	0.975481		15
815	832	EKLKTDIKVVDRDSEEAE	2103.06	2	8.08		4.41957	5.09074	5.17702	4.89578	0.414659		6.22162	8.61336	8.84596	7.89365	1.45268		7.97634	9.31864	9.07479	8.78992	0.715058		9.7711	11.9447	11.9184	11.2114	1.2474		12.5597	15.0209	14.9608	14.1805	1.40393		16
818	830	KTDIKVVDRDSEE	1532.76	3	5.99		4.75676	5.3432	5.15022	5.08339	0.298879		6.40064	6.92325	6.80263	6.70884	0.273639		7.78219	8.40077	8.24397	8.14231	0.321573		8.40594	8.9375	9.23904	8.86082	0.42181		8.72655	9.48026	9.76974	9.32552	0.538535		11
818	831	KTDIKVVDRDSEEA	1603.79	2	6.21		4.74254	5.04596	4.90807	4.89886	0.151923		6.42537	6.57764	6.49938	6.5008	0.0761432		7.77612	8.03851	7.6882	7.83428	0.182253		8.48881	8.42609	8.74286	8.55258	0.167739		9.60075	9.60745	9.94286	9.71702	0.19561		12
818	832	KTDIKVVDRDSEEAE	1732.84	2	6.19		4.65578	5.44605	5.15094	5.08426	0.399333		6.36524	6.94074	6.91008	6.73869	0.323781		7.8864	8.82252	8.41244	8.37379	0.469259		9.1048	9.61969	9.85731	9.52727	0.384675		10.397	11.2485	11.5168	11.0541	0.584644		13
820	830	DIKVVDRDSEE	1303.61	2	6.15		4.5842	5.25716	5.24154	5.02763	0.384104		5.92391	6.52168	6.82611	6.4239	0.458978		6.36923	7.27493	7.01735	6.88717	0.466674		6.78836	7.15395	7.44276	7.12835	0.32795		6.76216	7.39983	7.72767	7.29655	0.490968		9
820	832	DIKVVDRDSEEAE	1503.69	2	6.58		4.48243	5.00206	4.8059	4.76346	0.262402		5.84649	6.27332	6.23937	6.11972	0.23724		6.37898	7.06927	6.73731	6.72852	0.345231		7.36008	7.49554	8.05761	7.63774	0.369871		8.41048	8.61214	9.17421	8.73228	0.395786		11
831	850	AEIIRKYVKNTHATTHNAYD	2344.18	3	8.05		6.3272	8.8306	8.50621	7.888	1.36139		8.57089	11.6203	11.2815	10.4909	1.6714		9.40106	13.0477	12.298	11.5822	1.92578		10.091	13.0188	13.5523	12.2207	1.86356		11.0894	14.7345	14.9147	13.5795	2.15837		18
831	851	AEIIRKYVKNTHATTHNAYDL	2457.26	3	10.41		6.82684	9.08511	8.59574	8.16923	1.18801		9.55875	12.4043	11.922	11.295	1.52285		10.299	13.2837	12.7376	12.1068	1.58919		10.9159	13.8156	14.0213	12.9176	1.73657		12.2848	15.3688	15.5461	14.3999	1.83388		19
831	853	AEIIRKYVKNTHATTHNAYDLEV	2685.38	3	11.43		7.58381	10.3748	9.73799	9.23219	1.46262		10.3215	13.7162	13.201	12.4129	1.82946		10.8713	14.8681	14.1455	13.295	2.12986		11.8008	15.3332	15.5836	14.2392	2.11544		13.1215	16.8	17.1363	15.6859	2.22724		21
832	851	EIIRKYVKNTHATTHNAYDL	2386.23	3	9.93		8.18244	9.52347	9.11913	8.94168	0.687899		11.7195	12.9097	12.6137	12.4143	0.619671		12.2121	13.639	13.0469	12.966	0.716886		12.4173	13.0253	13.6534	13.032	0.618076		13.6899	14.6931	15.0469	14.4766	0.703968		18
833	850	IIRKYVKNTHATTHNAYD	2144.1	2	6.59		7.19357	8.53423	8.26153	7.99644	0.708552		9.80161	11.2255	10.8231	10.6167	0.734032		10.385	11.6502	11.2434	11.0928	0.645888		10.4493	11.373	11.8245	11.2156	0.70098		11.5346	12.5756	12.9377	12.3493	0.728412		16
833	850	IIRKYVKNTHATTHNAYD	2144.1	3	6.59		7.69586	9.08147	8.65175	8.47636	0.709261		10.3272	11.7028	11.316	11.1153	0.709402		10.8125	12.2829	11.6168	11.5707	0.736297		10.9218	11.803	12.2041	11.643	0.655956		12.0359	13.3429	13.4933	12.9574	0.80155		16
833	851	IIRKYVKNTHATTHNAYDL	2257.19	2	8.87		8.44153	8.99947	8.5565	8.66583	0.294598		11.819	12.7737	12.3353	12.3094	0.477869		12.75	12.7918	12.4935	12.6784	0.161527		12.4532	11.9511	12.5748	12.3264	0.330655		13.672	13.8721	14.0348	13.8596	0.181758		17
834	850	IRKYVKNTHATTHNAYD	2031.02	3	6.01		8.31901	9.8336	9.35816	9.17026	0.774581		11.3524	12.496	12.0444	11.9643	0.576024		11.8756	13.2567	12.393	12.5085	0.697751		11.7846	12.8685	13.2171	12.6234	0.747023		12.8463	14.2868	14.4295	13.8542	0.875777		15
834	851	IRKYVKNTHATTHNAYDL	2144.1	3	8.52		7.71563	9.06643	8.6313	8.47112	0.689497		10.3469	11.6701	11.4276	11.1482	0.704447		10.8471	12.4547	11.6558	11.6526	0.803824		10.9019	12.0267	12.2835	11.7374	0.734853		12.1011	13.3464	13.4534	12.967	0.751792		16
857	865	FKIEREGEC	1109.51	2	8.1		3.2708	3.73675	3.64717	3.55157	0.247247		4.36726	4.57495	4.16545	4.36922	0.20476		6.59115	7.29433	6.5457	6.8104	0.419717		7.18584	7.72303	7.90219	7.60369	0.372791		7.21681	8.05576	7.94059	7.73772	0.454778		7
857	889	FKIEREGECQRYKPFKQLHNRRLLWHGSRTTNF	4174.15	4	13.21		12.3459	15.096	14.1359	13.8593	1.39578		18.2426	22.1418	21.8168	20.7337	2.16351		26.7334	34.0473	28.0059	29.5955	3.90748		29.6037	34.9631	35.8493	33.472	3.37927		32.522	38.9513	39.3501	36.9411	3.83224		30
858	865	KIEREGEC	962.438	2	5.24		3.3758	3.71895	3.6732	3.58932	0.186325		4.64968	4.6732	4.32026	4.54772	0.197331		6.87898	7.54902	6.60131	7.00977	0.487205		7.65605	7.83007	8.11111	7.86574	0.229618		7.45223	7.88889	8.0719	7.80434	0.318368		6
866	889	QRYKPFKQLHNRRLLWHGSRTTNF	3082.65	4	12.18		9.45069	9.09767	8.10698	8.88511	0.696617		13.5656	12.0837	11.0791	12.2428	1.2509		20.9726	21.1953	18.4605	20.2095	1.51876		22.9889	23.6372	23.4	23.342	0.32802		24.9092	25.9814	25.8279	25.5728	0.57982		21
866	889	QRYKPFKQLHNRRLLWHGSRTTNF	3082.65	5	12.18		9.22447	9.21053	8.10526	8.84675	0.642188		13.8275	12.2807	11.1404	12.4162	1.34867		21.5361	21.2456	19.7544	20.8454	0.955913		24.4384	23.0175	23.5263	23.6607	0.719894		25.64	26.2632	26.0351	25.9794	0.315306		21
877	889	RRLLWHGSRTTNF	1642.87	3	11.3		5.01524	4.72555	4.41004	4.71695	0.302693		6.2326	5.82986	5.65059	5.90435	0.298074		6.62624	6.80508	1.48435	4.97189	3.02162		6.96885	7.20665	7.23533	7.13695	0.146276		9.19218	9.27184	9.3292	9.26441	0.0688138		11
890	910	AGILSQGLRIAPPEAPVTGYM	2140.14	2	15.8		6.63864	6.55917	6.37016	6.52265	0.137915		9.6871	9.40767	9.32145	9.47207	0.191143		11.4645	11.1453	11.016	11.2086	0.230863		12.6293	11.9809	12.2694	12.2932	0.32486		14.5448	13.8545	14.0402	14.1465	0.357218		16
890	910	AGILSQGLRIAPPEAPVTGYM	2140.14	3	15.8		6.73395	6.39597	6.26503	6.46498	0.241958		9.54617	9.29178	9.18602	9.34133	0.185115		11.3752	11.0293	10.9285	11.111	0.234283		12.5342	11.9559	12.1221	12.2041	0.297694		14.5005	13.7639	14.0107	14.0917	0.374916		16
894	910	SQGLRIAPPEAPVTGYM	1785.9	2	13.23		5.95756	7.14268	6.91121	6.67048	0.628162		8.58542	10.2584	10.1739	9.67258	0.94246		10.2242	11.7428	11.9118	11.2929	0.929432		11.0435	12.338	12.8451	12.0755	0.929013		11.7258	13.0214	13.3778	12.7084	0.869383		12
897	910	LRIAPPEAPVTGYM	1514.79	2	12.96		6.47447	6.22473	6.15927	6.28616	0.166338		8.2973	9.01636	9.09491	8.80286	0.439585		8.997	9.95236	9.76255	9.57064	0.50577		8.87988	9.59564	9.79527	9.4236	0.481336		8.92192	9.74618	9.96218	9.54343	0.548969		9
910	917	MFGKGIYF	961.462	2	16.78		1.10382	1.3509	1.35542	1.27005	0.143978		1.85038	2.06928	2.08735	2.00234	0.131906		2.27176	2.53464	2.70181	2.50273	0.216794		2.72977	3.22139	3.20331	3.05149	0.278763		2.94962	3.56928	3.63253	3.38381	0.377347		6
911	916	FGKGIY	683.353	2	9.08		0.878216	0.945709	0.949212	0.924379	0.0400167		1.0566	1.17338	1.14186	1.12395	0.0604131		1.25557	1.49562	1.39405	1.38175	0.120495		1.90051	2.04904	2.08406	2.0112	0.0974472		2.23671	2.35377	2.4028	2.33109	0.0853376		4
911	917	FGKGIYF	830.422	2	14.68		0.744069	0.859779	0.833948	0.812599	0.0607374		0.88785	1.01476	1.03321	0.978607	0.079137		1.07836	1.26937	1.20664	1.18479	0.0973625		1.68584	1.79336	1.84133	1.77351	0.0796233		2.07405	2.12915	2.23616	2.14645	0.0824308		5
917	920	FADM	482.172	1	8.26		0.0196721	0.00227273	-0.00227273	0.00655738	0.0115829		0.0327869	0.00909091	-0.0204545	0.00714108	0.0266742		0.0546448	-0.00909091	-0.0159091	0.0098816	0.0389157		0.0306011	-0.0227273	-0.00227273	0.00186703	0.0269041		0.0939891	0.0590909	0.0636364	0.0722388	0.0189729		2
921	937	VSKSANYCHTSQGDPIG	1762.78	2	6.91		3.9299	4.8825	4.75562	4.52267	0.517265		6.21321	7.15312	7.02187	6.79607	0.50902		8.14774	9.59437	9.11312	8.95175	0.736695		11.5382	13.0113	13.3306	12.6267	0.956069		12.4954	13.8775	14.175	13.516	0.896287		14
921	940	VSKSANYCHTSQGDPIGLIL	2102.04	2	16.11		3.63237	4.54413	4.10933	4.09528	0.456041		5.40983	6.44107	5.99774	5.94955	0.517307		7.45228	8.26128	8.0183	7.91062	0.415113		10.8197	12.166	11.7696	11.5851	0.691867		11.8348	12.7969	12.9759	12.5359	0.613727		17
927	937	YCHTSQGDPIG	1176.48	2	6.66		3.68862	3.79569	3.95815	3.81416	0.135711		5.20719	5.696	5.60246	5.50188	0.259465		5.67665	6.62154	6.272	6.19006	0.477745		5.97365	6.53292	6.31631	6.27429	0.281992		6.26587	7.35508	7.07938	6.90011	0.566302		8
927	940	YCHTSQGDPIGLIL	1515.73	2	16.78		3.2957	3.78301	3.75222	3.61031	0.272895		4.98176	5.60009	5.39991	5.32725	0.315503		5.33521	6.0056	5.81568	5.71883	0.345526		5.31611	5.84648	5.89267	5.68509	0.320377		5.68867	6.29818	6.29818	6.09501	0.351903		11
944	949	VALGNM	603.294	1	8.74		0.368925	0.544309	0.470391	0.461208	0.0880518		1.00887	1.27005	1.28181	1.18691	0.154303		1.32387	1.65141	1.62285	1.53271	0.18142		1.31678	1.63293	1.67157	1.54042	0.194644		1.4232	1.7942	1.8278	1.68174	0.224528		4
950	981	YELKHASHISKLPKGKHSVKGLGKTTPDPSAN	3424.85	3	7.24		11.8747	13.1686	12.6283	12.5572	0.649863		13.915	15.3514	15.1497	14.8053	0.777662		15.8791	17.1379	16.3599	16.459	0.635241		17.6911	18.9317	19.436	18.6862	0.897961		21.9029	23.5061	23.6862	23.0318	0.981745		27
950	981	YELKHASHISKLPKGKHSVKGLGKTTPDPSAN	3424.85	4	7.24		10.609	12.783	12.3556	11.9158	1.1518		12.6969	15.0243	14.7963	14.1725	1.28296		13.9311	16.8192	16.0974	15.6159	1.50305		16.4925	18.5192	19.051	18.0209	1.35008		20.2711	22.7738	23.2487	22.0979	1.59973		27
950	981	YELKHASHISKLPKGKHSVKGLGKTTPDPSAN	3424.85	5	7.24		11.251	12.7066	12.2921	12.0832	0.749953		13.5289	14.9329	14.7079	14.3899	0.754079		15.379	16.6382	15.7855	15.9342	0.642608		17.3332	18.3434	18.7224	18.133	0.718097		21.23	22.5592	23.0092	22.2661	0.925115		27
952	981	LKHASHISKLPKGKHSVKGLGKTTPDPSAN	3132.74	4	6.37		9.50866	9.82736	10.0764	9.80413	0.284563		11.6472	11.7613	11.9356	11.7814	0.145228		13.0612	13.3466	12.8652	13.091	0.242087		15.456	14.99	15.4631	15.3031	0.271107		19.1587	18.8745	19.2148	19.0827	0.182451		25
982	1004	ISLDGVDVPLGTGISSGVNDTSL	2215.11	2	16.38		8.24438	9.60478	9.39657	9.08191	0.732754		10.5794	12.1689	11.9491	11.5658	0.861309		13.5779	15.8743	15.2844	14.9122	1.19255		17.8406	20.1195	20.2313	19.3972	1.34918		19.5927	22.0012	22.5988	21.3976	1.59136		20
982	1005	ISLDGVDVPLGTGISSGVNDTSLL	2328.2	2	18.08		9.39692	10.0083	9.72229	9.70918	0.305925		11.747	12.3004	12.0679	12.0384	0.277833		14.7558	15.6651	15.1573	15.1927	0.455679		19.2113	19.4768	20.1025	19.5969	0.457574		21.1044	21.4827	22.1263	21.5711	0.516692		21
989	1004	VPLGTGISSGVNDTSL	1515.77	1	11.13		6.33859	6.65248	6.54814	6.51307	0.159858		8.42978	8.81668	8.84866	8.69837	0.233161		10.9419	11.4521	11.3225	11.2389	0.26517		13.1409	13.3134	13.6769	13.3771	0.273591		13.4798	13.6197	14.1043	13.7346	0.327762		14
1014	1025	IAQVNLKYLLKL	1414.88	2	17.72		0.0564812	0.132159	0.105049	0.0978963	0.0383424		0.10449	0.182989	0.169434	0.152304	0.0419592		0.477266	0.650627	0.61674	0.581544	0.0918832		1.08444	1.34531	1.39614	1.27529	0.167228		1.32448	1.6164	1.69434	1.54508	0.194972		10
1014	1025	IAQVNLKYLLKL	1414.88	3	17.72		0.0704809	0.0868373	0.105119	0.087479	0.0173279		0.174129	0.146252	0.132541	0.150974	0.0211924		0.543118	0.557587	0.585009	0.561905	0.0212769		1.12769	1.34369	1.25686	1.24275	0.108688		1.35572	1.46252	1.53565	1.4513	0.0904875		10
1014	1027	IAQVNLKYLLKLKF	1690.04	3	18.2		0.0924574	0.194154	0.181628	0.15608	0.0554537		0.20438	0.281837	0.269311	0.251843	0.0415786		0.579075	0.795407	0.826722	0.733735	0.134851		1.2944	1.69102	1.72234	1.56926	0.238542		1.63017	2.08559	2.1357	1.95049	0.278532		12
1016	1025	QVNLKYLLKL	1230.76	2	17.15		0.0598802	0.109407	0.0861998	0.0851625	0.0247799		0.137725	0.149192	0.1293	0.138739	0.00998483		0.497006	0.580191	0.566929	0.548042	0.044693		1.06587	1.21674	1.23663	1.17308	0.093381		1.13174	1.23663	1.28637	1.21825	0.0789377		8
1016	1027	QVNLKYLLKLKF	1505.92	2	17.74		0.101892	0.110852	0.0729288	0.0952243	0.0198213		0.171761	0.160443	0.12252	0.151575	0.0257905		0.515284	0.519253	0.507585	0.514041	0.00593283		1.04512	1.02392	1.07935	1.04946	0.0279667		1.12373	1.08226	1.14644	1.11748	0.0325419		10
1017	1027	VNLKYLLKLKF	1377.86	2	17.54		0.0489443	0.0934844	0.0849858	0.0758049	0.0236468		0.0892514	0.130312	0.116147	0.111903	0.0208565		0.426104	0.484419	0.487252	0.465925	0.0345154		0.987524	0.974504	1.05099	1.00434	0.0409226		1.04223	1.0255	1.08499	1.0509	0.0306794		9
1020	1027	KYLLKLKF	1051.67	2	14.35		0.0448239	0.0756014	0.0824742	0.0676332	0.0200501		0.0576307	0.0824742	0.0584192	0.0661747	0.0141213		0.0576307	0.0687285	0.0721649	0.0661747	0.0075962		0.0576307	0.0756014	0.0790378	0.0707566	0.0114965		0.0864461	0.0996564	0.103093	0.0963984	0.00878855		6
1024	1033	KLKFNFKTSL	1224.71	3	13.6		4.97747	5.16696	5.35235	5.16559	0.187442		4.95436	5.18122	5.30006	5.14522	0.175639		5.1115	5.33809	5.2858	5.24513	0.118644		5.49047	5.66132	5.75163	5.63447	0.132636		5.72617	5.918	6.11765	5.92061	0.195752		8
											0.401802						0.410804						0.527391						0.525551						0.611705

## Sheet: PARP1_DNA_HPF1
PARP1_DNA_HPF1
1-20 a.a belong to the His tag. Actual PARP1 numbering starts from 21
									10 Secs						100 Secs						1000 Secs						10000 Secs						100000 Secs
Start	End	Sequence	Peptide monoisotopic mass (uncharged)	Charge	Search RT		Replicate 1	Replicate 2	Replicate 3	Average #D	SD		Replicate 1	Replicate 2	Replicate 3	Average #D	SD		Replicate 1	Replicate 2	Replicate 3	Average #D	SD		Replicate 1	Replicate 2	Replicate 3	Average #D	SD		Replicate 1	Replicate 2	Replicate 3	Average #D	SD		maxD
2	21	GSSHHHHHHSSGLVPRGSHM	2179.98	3	6.75		16.7516	19.0848	18.4027	18.0797	1.19964		16.3419	19.0719	18.57	17.9946	1.45315		16.9007	19.3036	17.8494	18.0179	1.21028		16.5033	17.9394	17.2445	17.2291	0.718201		16.2301	18.5185	18.4156	17.7214	1.29254		17
2	21	GSSHHHHHHSSGLVPRGSHM	2179.98	4	6.75		16.3588	19.2196	18.6862	18.0882	1.52128		16.5725	19.3917	18.8927	18.2856	1.50443		17.2466	19.6154	17.8431	18.235	1.23206		16.9507	18.5658	17.5162	17.6776	0.819558		16.8685	18.9099	19.1852	18.3212	1.26561		17
2	28	GSSHHHHHHSSGLVPRGSHMAESSDKL	2910.33	3	7.78		23.6821	24.0689	23.1558	23.6356	0.458342		24.3085	24.3532	23.5607	24.0741	0.445237		24.1589	25.0424	23.1127	24.1047	0.965968		23.6073	23.4314	23.3281	23.4556	0.141188		24.1215	24.448	23.5607	24.0434	0.44878		24
2	28	GSSHHHHHHSSGLVPRGSHMAESSDKL	2910.33	4	7.78		22.705	24.3444	23.8219	23.6238	0.837437		23.482	25.1638	23.9169	24.1876	0.872947		23.2847	25.0569	23.1806	23.8407	1.05452		23.0874	23.43	23.2875	23.2683	0.172119		23.7657	24.0831	23.5725	23.8071	0.257827		24
22	28	AESSDKL	748.349	1	5.68		4.91878	5.37316	5.19224	5.16139	0.228758		4.932	5.43347	5.3072	5.22422	0.260831		5.03778	5.4919	5.05842	5.19603	0.256433		4.96411	5.147	4.90011	5.00374	0.128128		4.92066	5.26385	5.25254	5.14569	0.194957		5
22	28	AESSDKL	748.349	2	5.68		4.96909	5.39305	5.22298	5.19504	0.213356		5.00773	5.55933	5.32124	5.2961	0.276661		5.08501	5.57823	5.15117	5.27147	0.267715		5.0541	5.29101	4.91686	5.08732	0.189274		5.01932	5.39305	5.19652	5.20296	0.186946		5
29	33	YRVEY	728.338	2	8.83		0.255924	0.351035	0.321332	0.30943	0.0486596		0.366825	0.413141	0.353735	0.3779	0.0312133		0.688152	0.653465	0.561656	0.634424	0.065362		1.26256	1.0261	0.974797	1.08782	0.153488		1.28531	1.10981	1.15302	1.18271	0.0914396		3
29	41	YRVEYAKSGRASC	1488.7	3	6.66		2.52303	2.93434	2.97446	2.81061	0.24986		3.73689	4.48427	4.40903	4.21006	0.411502		5.77337	6.1295	6.06931	5.99073	0.190628		7.27314	7.53899	7.33835	7.38349	0.138553		7.78979	8.05062	8.05062	7.96367	0.15059		11
29	53	YRVEYAKSGRASCKKCSESIPKDSL	2804.38	3	9.11		4.74641	6.10653	5.72966	5.52753	0.702228		7.93094	8.8212	8.69165	8.48126	0.480976		11.0547	11.7479	11.1884	11.3303	0.367721		14.689	14.8512	14.5391	14.6931	0.15609		17.5271	17.401	17.7072	17.5451	0.153896		22
29	55	YRVEYAKSGRASCKKCSESIPKDSLRM	3091.53	3	9.9		4.47123	5.90744	5.46535	5.28134	0.735571		7.45205	8.7755	8.64287	8.29014	0.728829		10.7123	12.0304	11.4667	11.4032	0.661329		14.0767	15.1527	14.6995	14.643	0.540198		16.8877	18.0815	18.181	17.7167	0.719699		24
29	55	YRVEYAKSGRASCKKCSESIPKDSLRM	3091.53	4	9.9		4.52237	6.38905	5.93932	5.61692	0.974208		7.67123	8.80904	8.63058	8.37028	0.611937		10.6886	11.5431	11.2576	11.1631	0.435037		14.042	15.4765	14.7983	14.7723	0.717601		16.8986	18.3748	18.1392	17.8042	0.793045		24
42	55	KKCSESIPKDSLRM	1620.82	3	8.79		4.73766	4.66485	4.98427	4.79559	0.167406		5.4771	6.40835	6.64126	6.17557	0.616002		7.07377	8.03206	7.40653	7.50412	0.486545		7.61689	10.2081	9.41621	9.0804	1.32784		8.69661	11.2728	12.0714	10.6803	1.7637		11
65	76	DGKVPHWYHFSC	1474.63	2	13.97		2.52799	2.89763	2.71513	2.71358	0.184822		3.8528	4.24629	4.15282	4.08397	0.205582		4.88658	5.24777	4.80712	4.98049	0.234858		5.85956	6.08902	5.75519	5.90126	0.170776		6.85425	7.26855	7.35757	7.16012	0.268607		9
65	76	DGKVPHWYHFSC	1474.63	3	13.97		2.45692	2.93551	2.78206	2.72483	0.244376		3.82549	4.22313	4.1364	4.06167	0.209087		4.82911	5.23054	4.85026	4.96997	0.225909		5.8588	6.06449	5.69088	5.87139	0.187123		6.79725	7.21868	7.30541	7.10711	0.271832		9
65	77	DGKVPHWYHFSCF	1621.7	2	17.08		2.48881	2.88182	2.75	2.70688	0.200022		3.81379	4.22273	4.08636	4.04096	0.208217		4.91047	5.25	4.82727	4.99592	0.223941		5.92211	6.24091	5.62727	5.9301	0.306896		7.60519	7.85909	7.95909	7.80779	0.182441		10
65	77	DGKVPHWYHFSCF	1621.7	3	17.08		2.43461	2.86598	2.7079	2.6695	0.218235		3.7827	4.2543	4.06873	4.03524	0.237577		4.86251	5.25773	4.84536	4.98853	0.23329		5.86184	6.21306	5.68385	5.91958	0.269289		7.52515	8.06186	8.06186	7.88295	0.309867		10
77	90	FWKVGHSIRHPDVE	1705.86	3	10.48		7.61852	8.49518	8.11747	8.07706	0.439726		9.03765	9.78072	9.46265	9.42701	0.372814		10.6673	11.2253	10.2512	10.7146	0.488769		11.5364	11.6494	11	11.3953	0.346946		11.2784	11.709	11.656	11.5478	0.234828		11
78	90	WKVGHSIRHPDVE	1558.79	3	8.55		6.7666	7.97198	7.67699	7.47185	0.628329		7.95146	9.43215	8.94543	8.77635	0.754687		9.50749	10.9661	9.65339	10.0423	0.803315		10.4069	11.2611	10.2729	10.6469	0.536061		10.157	11.3791	11.3569	10.9643	0.699238		10
78	93	WKVGHSIRHPDVEVDG	1829.91	2	9.31		8.01493	9.30438	9.87832	9.06588	0.954315		9.3831	10.2936	10.2143	9.96367	0.504345		11.433	12.3514	11.3622	11.7155	0.551825		13.5018	13.9752	13.3033	13.5935	0.34521		13.4829	14.4559	14.2225	14.0538	0.507968		13
78	93	WKVGHSIRHPDVEVDG	1829.91	3	9.31		8.04796	9.25399	8.93168	8.74455	0.624415		9.2376	10.4931	10.1565	9.96239	0.64987		11.4162	12.4413	11.4815	11.7797	0.57392		13.4873	14.4612	13.3796	13.776	0.595776		13.3583	14.805	14.4755	14.2129	0.758216		13
78	94	WKVGHSIRHPDVEVDGF	1976.97	3	13.05		7.61453	8.80543	8.46053	8.2935	0.612769		9.18971	10.2272	9.92459	9.78051	0.533564		11.888	12.7964	11.8884	12.1909	0.524344		14.0565	14.7179	13.7677	14.1807	0.48714		14.1554	15.1332	14.8587	14.7158	0.504345		14
91	94	VDGF	436.185	1	9.83		1.01126	1.19396	1.16376	1.12299	0.0979351		1.25901	1.46574	1.43786	1.38754	0.112177		1.98874	2.21835	2.0302	2.0791	0.122367		1.98874	2.1115	1.99768	2.03264	0.068441		1.89865	2.16492	2.20906	2.09088	0.167931		2
95	133	SELRWDDQQKVKKTAEAGGVTGKGQDGIGSKAEKTLGDF	4134.09	3	12.81		24.5321	26.1318	25.6202	25.428	0.816946		28.2827	29.4361	28.4495	28.7228	0.623357		31.3069	33.0432	31.5346	31.9615	0.943619		34.5193	34.7449	34.1864	34.4835	0.28099		35.8054	36.9374	35.9455	36.2294	0.617069		37
97	133	LRWDDQQKVKKTAEAGGVTGKGQDGIGSKAEKTLGDF	3918.01	4	12.69		26.2447	26.6039	26.021	26.2899	0.294049		28.5733	29.4905	28.9146	28.9928	0.463566		31.2983	32.162	30.677	31.3791	0.745758		34.2073	34.2992	32.9877	33.8314	0.732089		34.2993	34.9306	34.4033	34.5444	0.338496		35
98	133	RWDDQQKVKKTAEAGGVTGKGQDGIGSKAEKTLGDF	3804.93	3	12.12		24.4611	26.2618	25.5916	25.4382	0.910073		27.7011	29.0419	28.0157	28.2529	0.701171		30.464	31.623	29.5654	30.5508	1.03154		32.8652	32.5131	31.1937	32.1907	0.881154		33.4847	34.2147	33.0262	33.5752	0.599386		34
98	133	RWDDQQKVKKTAEAGGVTGKGQDGIGSKAEKTLGDF	3804.93	4	12.12		24.3407	26.0197	25.4686	25.2763	0.855829		27.8512	28.9216	27.4218	28.0649	0.772391		30.2715	31.405	29.9959	30.5575	0.746817		32.6699	32.8141	31.1678	32.2173	0.911719		33.2732	34.2721	32.6746	33.4066	0.807042		34
98	133	RWDDQQKVKKTAEAGGVTGKGQDGIGSKAEKTLGDF	3804.93	5	12.12		24.067	25.8282	25.1588	25.018	0.888982		26.9419	28.1928	27.1583	27.431	0.668557		29.9859	31.1051	29.3229	30.138	0.90076		32.1843	31.9223	30.8791	31.6619	0.690481		32.8251	33.2784	33.0959	33.0665	0.228083		34
98	133	RWDDQQKVKKTAEAGGVTGKGQDGIGSKAEKTLGDF	3804.93	6	12.12		23.9334	26.0298	25.1969	25.0534	1.05551		26.9011	28.6127	27.4847	27.6662	0.870123		29.4951	31.3011	29.5616	30.1193	1.02403		31.7903	32.3553	31.1324	31.7593	0.612059		31.2672	32.0918	32.387	31.9153	0.580376		34
137	149	YAKSNRSTCKGCM	1447.63	2	6.13		4.45106	5.34136	4.87417	4.88886	0.445334		5.32055	5.71442	5.64818	5.56105	0.210895		21.297	8.08875	7.44025	12.2753	7.81972		21.1749	9.14517	8.77908	13.0331	7.05343		9.06492	9.67512	9.31252	9.35085	0.306901		11
137	149	YAKSNRSTCKGCM	1447.63	3	6.13		3.27694	5.22222	4.96296	4.48737	1.05625		5.17016	5.80952	5.68254	5.55407	0.338487		6.91321	8.11111	7.57672	7.53368	0.600108		8.06631	9.14286	8.59788	8.60235	0.538288		8.99951	9.66667	9.50794	9.39137	0.348517		11
160	173	SKKMVDPEKPQLGM	1586.81	2	8.61		9.21628	9.9232	9.87711	9.67219	0.395508		9.46119	10.3418	10.1728	9.99193	0.467332		9.69857	10.6375	10.073	10.1363	0.472654		9.97739	10.7642	10.169	10.3035	0.410303		9.79653	11.1329	10.7796	10.5697	0.692458		10
160	173	SKKMVDPEKPQLGM	1586.81	3	8.61		9.09478	9.9714	9.89703	9.6544	0.486069		9.26518	10.3432	10.246	9.95147	0.596337		9.74973	10.7323	10.1545	10.2122	0.4938		9.71778	10.8524	10.2517	10.274	0.567636		9.90948	10.7551	10.9268	10.5305	0.544595		10
183	201	FVKNREELGFRPEYSASQL	2269.14	2	12.59		12.149	12.953	12.2523	12.4514	0.437424		13.0659	13.869	13.1876	13.3742	0.432844		14.3463	14.6276	13.9462	14.3067	0.342423		15.3189	15.5243	14.92	15.2544	0.307244		15.8592	16.0643	15.7397	15.8877	0.164183		16
183	206	FVKNREELGFRPEYSASQLKGFSL	2801.44	3	15.47		15.9061	17.2758	16.8886	16.6902	0.70611		16.5106	18.31	17.6477	17.4895	0.910094		18.6711	19.8435	18.8348	19.1165	0.634953		19.9346	21.2445	20.0371	20.4054	0.728494		20.5986	22.1055	21.7897	21.4979	0.794678		21
183	206	FVKNREELGFRPEYSASQLKGFSL	2801.44	4	15.47		15.9093	16.8767	16.7825	16.5228	0.533421		16.7895	17.9798	17.5762	17.4485	0.605356		18.517	19.7623	18.3901	18.8898	0.758262		20.0344	21.0807	20.065	20.3934	0.595446		20.4811	22.0762	21.2354	21.2642	0.797969		21
183	207	FVKNREELGFRPEYSASQLKGFSLL	2914.52	3	17.01		17.0972	17.3287	16.8716	17.0992	0.228522		18.0988	18.3341	17.9204	18.1178	0.207519		19.9467	19.8207	19.0461	19.6045	0.487661		21.3339	21.0571	20.1671	20.8527	0.609694		22.1102	21.822	21.466	21.7994	0.322684		22
183	207	FVKNREELGFRPEYSASQLKGFSLL	2914.52	4	17.01		17.1206	17.5129	17.5257	17.3864	0.230323		17.6773	18.5627	18.6587	18.2996	0.541046		19.6684	19.7853	19.1836	19.5457	0.319034		20.8342	21.0143	20.2013	20.6833	0.426956		21.5088	21.8464	21.2319	21.529	0.307744		22
184	201	VKNREELGFRPEYSASQL	2122.07	2	11.88		11.9781	12.9576	12.9013	12.6123	0.549974		12.5763	13.6782	13.6114	13.2887	0.617795		13.6907	14.8172	14.0333	14.1804	0.57746		14.4291	15.3445	14.7328	14.8355	0.466244		14.8257	15.6082	15.7312	15.3883	0.491159		15
184	203	VKNREELGFRPEYSASQLKG	2307.19	2	10.32		15.4397	15.3895	14.9133	15.2475	0.290472		15.4855	15.7474	15.3831	15.5386	0.187873		15.7995	16.3194	15.7346	15.9511	0.320528		16.7416	16.1756	16.3353	16.4175	0.291815		16.7776	17.2908	16.9041	16.9908	0.267371		17
184	206	VKNREELGFRPEYSASQLKGFSL	2654.37	3	15.06		16.1084	17.7563	17.3827	17.0825	0.86402		16.9297	18.7148	18.2816	17.9754	0.93109		18.7033	20.1173	19.213	19.3445	0.716139		19.9432	21.2924	20.2581	20.4979	0.705849		20.3303	22.0884	21.6011	21.34	0.907674		21
184	207	VKNREELGFRPEYSASQLKGFSLL	2767.45	3	16.66		17.4631	18.5152	18.3306	18.103	0.561747		18.2714	19.5085	19.0417	18.9405	0.624746		19.9094	20.7244	19.9699	20.2012	0.454092		21.2295	21.9674	20.8221	21.3397	0.580558		21.5474	22.6351	22.1411	22.1079	0.544609		22
191	207	GFRPEYSASQLKGFSLL	1898.98	2	16.84		12.5324	13.8179	13.7403	13.3635	0.720837		12.651	14.3119	14.1284	13.6971	0.910602		13.6525	15.0247	14.5625	14.4132	0.698147		14.183	15.5963	15.0071	14.9288	0.709931		14.2423	15.9068	15.8045	15.3179	0.932914		15
207	237	LATEDKEALKKQLPGVKSEGKRKGDEVDGVD	3338.76	3	8.08		26.2239	26.2248	25.2555	25.9014	0.559399		26.4238	26.254	25.4423	26.0401	0.524559		26.4124	25.1854	25.4715	25.6898	0.641954		26.8236	24.2394	25.1036	25.3889	1.31548		27.7601	28.8409	27.7255	28.1089	0.634183		28
207	238	LATEDKEALKKQLPGVKSEGKRKGDEVDGVDE	3467.8	4	8.08		26.8202	29.2533	28.7862	28.2866	1.29124		26.9357	29.1346	28.6041	28.2248	1.14746		27.9987	30.7892	29.0158	29.2679	1.41226		27.9062	29.6413	29.2375	28.9283	0.907896		27.783	30.4963	30.908	29.7291	1.6979		29
208	237	ATEDKEALKKQLPGVKSEGKRKGDEVDGVD	3225.67	3	7.11		24.2849	25.1882	24.9555	24.8095	0.469003		24.3314	25.3156	25.1826	24.9432	0.534008		25.6744	26.6066	24.8225	25.7012	0.892359		25.9535	26.1633	24.8779	25.6649	0.689603		26.3198	26.7285	26.4736	26.5073	0.206438		27
208	237	ATEDKEALKKQLPGVKSEGKRKGDEVDGVD	3225.67	4	7.11		24.0948	27.295	26.7609	26.0502	1.71436		24.2716	27.1036	27.1594	26.1782	1.65144		25.4782	28.6262	27.008	27.0375	1.5742		25.7319	28.1639	26.7688	26.8882	1.22039		26.2622	28.7458	28.3153	27.7744	1.32722		27
210	237	EDKEALKKQLPGVKSEGKRKGDEVDGVD	3354.72	3	7.11		22.9292	22.6916	22.9788	22.8666	0.153502		21.7111	23.3101	23.4758	22.8324	0.974537		23.7007	25.2706	21.5651	23.5121	1.85996		23.7761	24.9558	21.184	23.3053	1.92948		24.6404	23.8513	24.5748	24.3555	0.437843		25
238	263	EVAKKKSKKEKDKDSKLEKALKAQND	2985.67	3	6.93		16.6507	20.7217	20.0566	19.143	2.18385		19.9362	23.7489	23.5317	22.4056	2.1413		23.5343	27.8213	25.3167	25.5574	2.1536		23.6236	26.7285	26.009	25.4537	1.62524		23.0112	27.2376	27.2986	25.8491	2.45793		24
238	272	EVAKKKSKKEKDKDSKLEKALKAQNDLIWNIKDEL	4110.3	4	16.63		13.375	16.274	15.4685	15.0391	1.49643		17.1423	19.4301	19.3068	18.6264	1.28674		22.5412	24.5507	22.8575	23.3165	1.0805		25.3864	26.8521	26.1699	26.1361	0.733393		29.075	31.5616	31.3315	30.656	1.37406		33
238	272	EVAKKKSKKEKDKDSKLEKALKAQNDLIWNIKDEL	4110.3	5	16.63		13.6678	16.3582	15.6492	15.225	1.39446		16.6974	19.4475	19.6298	18.5916	1.64296		22.3618	24.907	22.9926	23.4205	1.32543		25.9638	27.2974	27.267	26.8428	0.761337		30.2566	31.9972	31.9871	31.4136	1.00206		33
239	272	VAKKKSKKEKDKDSKLEKALKAQNDLIWNIKDEL	3981.25	4	16.53		11.69	13.6186	12.8893	12.7326	0.973813		15.9071	16.2753	16.4837	16.2221	0.291984		21.5542	21.4177	19.9814	20.9844	0.87131		25.2381	24.9526	23.613	24.6012	0.867626		29.2613	29.1423	28.2716	28.8918	0.540326		32
239	272	VAKKKSKKEKDKDSKLEKALKAQNDLIWNIKDEL	3981.25	5	16.53		12.4169	14.8228	14.1265	13.7887	1.23802		16.1886	17.2505	17.2688	16.9026	0.618454		21.737	22.0052	20.9883	21.5768	0.527029		24.3375	27.0804	24.1397	25.1859	1.64372		28.1489	30.6991	29.8013	29.5498	1.29359		32
263	272	DLIWNIKDEL	1257.65	2	17.74		0.115254	0.347826	0.279025	0.247369	0.119474		0.135593	0.451027	0.351648	0.312756	0.161273		0.816949	0.974677	0.982322	0.92465	0.0933496		2.71864	2.99283	2.91639	2.87596	0.141496		5.79661	6.50167	6.44816	6.24881	0.392533		8
264	272	LIWNIKDEL	1142.62	2	16.73		0.162527	0.292181	0.259259	0.237989	0.0673933		0.234341	0.341564	0.374486	0.316797	0.0732814		0.767279	0.876543	0.950617	0.864813	0.0922305		2.35853	2.67901	2.56379	2.53378	0.162334		4.91361	5.53086	5.65844	5.36764	0.398341		7
264	281	LIWNIKDELKKVCSTNDL	2131.12	3	18.18		2.25962	2.72081	2.76142	2.58062	0.278735		3.82212	3.90355	4.09645	3.94071	0.140889		6.47596	6.94416	6.6802	6.70011	0.234734		9.42788	10.2132	9.37056	9.67055	0.470823		13.2067	13.8477	14	13.6848	0.420977		16
273	281	KKVCSTNDL	1006.5	2	6.52		2.65022	2.93754	2.80636	2.79804	0.143838		3.72894	4.08234	4.05054	3.95394	0.195506		5.898	6.29245	5.91482	6.03509	0.223036		6.71674	7.07553	6.9205	6.90426	0.179943		7.26386	7.53663	7.70358	7.50135	0.221972		7
273	283	KKVCSTNDLKE	1263.64	2	5.7		2.55296	2.90807	2.76205	2.74103	0.178484		3.64767	4.16133	4.08833	3.96578	0.277899		5.71993	6.31501	5.83236	5.95576	0.316151		7.12163	7.50744	7.17891	7.26933	0.208188		8.8263	9.50293	9.42587	9.2517	0.370415		9
273	285	KKVCSTNDLKELL	1489.81	2	12.7		1.9368	2.79371	2.68244	2.47099	0.46595		2.88848	3.62428	3.55275	3.35517	0.405745		5.0223	5.73447	5.21387	5.32355	0.36853		6.04833	7.01012	6.68822	6.58222	0.489578		8.20818	9.10838	9.57731	8.96462	0.695796		11
284	296	LLIFNKQQVPSGE	1471.79	2	11.89		2.34251	3.00967	3.06342	2.8052	0.4016		3.05793	3.91974	4.04515	3.67427	0.537438		3.89047	4.50018	4.65066	4.3471	0.40255		5.08705	6.03368	5.83303	5.65126	0.498807		5.38145	6.56037	6.91867	6.28683	0.804288		10
284	297	LLIFNKQQVPSGES	1558.83	2	11.43		3.81126	4.59448	4.5764	4.32738	0.447067		4.94371	5.70062	5.51988	5.38807	0.395298		5.80795	6.55373	6.17779	6.17982	0.372896		6.86424	7.85869	7.34538	7.3561	0.497314		7.68543	8.94315	8.67565	8.43474	0.662564		11
284	300	LLIFNKQQVPSGESAIL	1856.03	2	15.7		4.58648	5.48126	5.23964	5.10246	0.462895		6.55258	7.62821	7.58333	7.25471	0.608474		8.13058	9.29191	8.71548	8.71266	0.58067		9.14089	10.3378	9.75099	9.74322	0.598477		10.0005	11.539	11.1593	10.8996	0.801455		14
286	296	IFNKQQVPSGE	1245.62	2	6.78		2.99564	3.67587	3.86372	3.51175	0.456721		4.2197	4.56354	4.67403	4.48576	0.236941		4.67655	5.30755	5.01289	4.999	0.315731		5.77507	5.9558	6.08471	5.93853	0.155546		6.47951	7.13812	7.13812	6.91858	0.380249		8
286	297	IFNKQQVPSGES	1322.66	2	6.36		4.14639	4.73463	4.74226	4.5411	0.341846		5.09414	5.86011	5.79525	5.58317	0.424752		6.00598	6.7376	6.44383	6.39581	0.368166		7.22657	7.82111	7.52353	7.52373	0.297273		7.58915	8.60322	8.54981	8.24739	0.570681		9
288	297	NKQQVPSGES	1072.5	1	4.35		3.9707	4.25775	4.23041	4.15295	0.158427		4.89529	5.20771	5.34952	5.15084	0.232394		5.61479	5.96461	5.80571	5.79504	0.175151		6.17123	6.33708	6.32682	6.27838	0.0929336		6.09894	6.85819	6.64633	6.53449	0.391784		7
288	297	NKQQVPSGES	1072.5	2	4.35		4.12745	4.62598	4.64567	4.46637	0.293679		5.04548	5.75197	5.74409	5.51385	0.405638		5.80063	6.45669	6.14961	6.13564	0.328252		6.16711	6.87795	6.58661	6.54389	0.357343		6.24855	7.06693	7.07874	6.79807	0.47594		7
301	309	DRVADGMVF	1008.46	2	12.87		0.671801	0.71942	0.662043	0.684421	0.0306999		0.646919	0.728247	0.697352	0.690839	0.0410531		0.642773	0.715006	0.595839	0.651206	0.0600298		0.692536	0.76797	0.582598	0.681034	0.0932197		1.06991	1.18726	1.21375	1.15697	0.0765552		7
310	317	GALLPCEE	830.374	1	10.56		0.805381	1.10039	1.08301	0.99626	0.165534		0.823811	1.13514	1.13707	1.032	0.180303		0.906745	1.19498	1.14672	1.08281	0.154378		1.21084	1.39961	1.41699	1.34248	0.114337		2.92481	3.09653	3.30116	3.1075	0.188416		5
325	329	KSDAY	582.254	1	4.86		0.812289	1.05622	0.952916	0.940475	0.12244		0.826469	1.07309	0.976107	0.958553	0.124242		0.848751	1.09206	0.946592	0.962467	0.122429		0.960162	1.07309	1.04146	1.0249	0.0582541		1.74814	1.95854	2.00914	1.90527	0.13841		3
329	337	YYCTGDVTA	991.385	1	10.47		2.34776	2.83762	2.76606	2.65048	0.264595		3.74926	4.38113	4.2646	4.13167	0.336259		4.82908	5.53826	5.1212	5.16285	0.35642		5.47622	6.14749	5.8163	5.81333	0.335646		6.36039	7.16151	7.10222	6.8747	0.446397		7
330	337	YCTGDVTA	828.321	1	6.01		2.45305	2.95929	2.91429	2.77554	0.28019		4.04661	4.59214	4.53429	4.39101	0.299663		5.13845	5.74286	5.37429	5.41853	0.304623		5.79027	6.34929	6.01929	6.05295	0.281025		6.30432	7.005	7.00071	6.77001	0.403307		6
342	358	MVKTQTPNRKEWVTPKE	2071.08	2	7.72		6.94743	7.3761	7.2617	7.19508	0.221964		8.68505	9.04099	8.93261	8.88622	0.182447		9.76992	10.167	9.64914	9.86201	0.270921		10.0304	10.3145	9.91107	10.0853	0.207244		11.6945	12.1691	12.0065	11.9567	0.241177		13
342	358	MVKTQTPNRKEWVTPKE	2071.08	3	7.72		7.39206	7.47535	7.337	7.40147	0.0696516		9.19093	9.16779	9.01561	9.12477	0.0952461		10.4147	10.1639	9.58744	10.0554	0.424195		10.6851	10.4175	9.84569	10.3161	0.428782		12.4053	12.1146	12.1515	12.2238	0.158272		13
342	358	MVKTQTPNRKEWVTPKE	2071.08	4	7.72		7.03269	7.67223	7.56059	7.42184	0.341606		8.72004	9.27242	9.2104	9.06762	0.302609		9.82852	10.3516	9.86164	10.0139	0.292921		10.1672	11.1207	10.1656	10.4845	0.550977		11.7437	13.1489	12.4976	12.4634	0.70319		13
342	359	MVKTQTPNRKEWVTPKEF	2218.15	3	11.61		7.84438	8.46633	8.38579	8.23216	0.33824		9.73293	10.2951	10.1482	10.0587	0.291569		10.8508	11.2663	10.7594	10.9589	0.27018		11.1696	11.4701	10.9631	11.2009	0.254919		12.7299	13.3604	13.223	13.1044	0.331574		14
344	358	KTQTPNRKEWVTPKE	1840.97	3	7.42		7.10275	7.92543	7.87008	7.63275	0.459834		8.75908	9.57594	9.49039	9.27514	0.448961		9.16342	10.0238	9.38472	9.52398	0.446769		9.21213	9.91812	9.48536	9.53854	0.355982		10.1523	11.0352	10.8591	10.6822	0.467261		11
359	364	FREISY	813.391	2	9.58		3.98498	4.34451	4.17378	4.16776	0.179839		3.98799	4.36585	4.23476	4.1962	0.191861		4.08709	4.39939	4.07317	4.18655	0.184457		4.03303	4.23476	4.02744	4.09841	0.118113		3.98498	4.19207	4.17378	4.11695	0.114647		4
359	365	FREISYL	926.475	2	13.61		4.4132	4.85397	4.65714	4.64144	0.220802		4.97555	5.38095	5.2381	5.1982	0.205625		5.00917	5.41587	5.12063	5.18189	0.210158		4.96638	5.2127	5.00635	5.06181	0.132193		4.94804	5.21587	5.15238	5.10543	0.139951		5
365	382	LKKLKVKKQDRIFPPETS	2154.28	3	8.5		11.336	13.1216	12.883	12.4469	0.969436		12.6554	14.6452	14.488	13.9295	1.10624		13.9345	15.9194	15.0682	14.974	0.995796		13.8741	15.6809	14.8567	14.8039	0.90454		13.7835	16.2122	15.464	15.1532	1.24386		14
365	383	LKKLKVKKQDRIFPPETSA	2225.32	3	10.19		12.2322	14.4831	14.3034	13.6729	1.25094		13.4285	16.2753	16.118	15.2739	1.6001		14.8733	17.6404	16.4663	16.3267	1.38886		14.7617	17.2584	16.3933	16.1378	1.26779		14.6401	17.3146	17.1966	16.3838	1.51123		15
365	385	LKKLKVKKQDRIFPPETSASV	2411.42	3	9.24		14.1258	16.0003	16.147	15.4244	1.12702		15.123	17.6791	17.5759	16.7927	1.44688		16.2073	19.2167	18.3365	17.9202	1.5473		16.6778	19.3308	18.2061	18.0716	1.3316		16.6215	19.3308	18.7549	18.2357	1.42728		17
385	413	VAATPPPSTASAPAAVNSSASADKPLSNM	2709.32	2	8.9		19.0335	19.9011	19.5071	19.4806	0.4344		19.1854	20.1271	19.6008	19.6377	0.471958		20.688	21.7126	20.6115	21.004	0.614836		22.0032	22.578	21.6835	22.0883	0.453255		22.1099	22.7039	22.4973	22.437	0.301587		22
385	413	VAATPPPSTASAPAAVNSSASADKPLSNM	2709.32	3	8.9		19.0053	20.3785	20.0582	19.814	0.718444		19.4683	20.6479	20.4344	20.1835	0.62852		20.6108	22.1118	20.897	21.2065	0.796947		21.7282	22.9353	22.1627	22.2754	0.611393		22.0352	23.4284	22.8946	22.7861	0.702886		22
386	413	AATPPPSTASAPAAVNSSASADKPLSNM	2610.25	2	8.72		18.0241	18.6388	18.4576	18.3735	0.315878		18.4386	19.0742	18.5212	18.678	0.345589		19.682	20.3867	19.3983	19.8223	0.508891		21.0389	21.5085	20.9905	21.1793	0.286127		21.2493	21.4894	21.2797	21.3395	0.13073		21
414	430	KILTLGKLSRNKDEVKA	1912.14	2	9.25		5.84181	6.31971	6.07869	6.08007	0.238953		8.51265	9.31474	9.33956	9.05565	0.470415		10.4954	11.1224	10.5836	10.7338	0.339408		13.4039	13.3093	13.5362	13.4164	0.113943		13.9678	13.9615	15.0106	14.3133	0.6039		15
414	430	KILTLGKLSRNKDEVKA	1912.14	3	9.25		5.73951	6.353	6.27204	6.12152	0.333294		8.95143	9.55919	9.3271	9.27924	0.306693		10.2704	11.335	10.6441	10.7498	0.540115		13.2561	12.814	13.3699	13.1466	0.293686		14.3709	14.1904	14.9892	14.5168	0.418945		15
414	430	KILTLGKLSRNKDEVKA	1912.14	4	9.25		5.5225	6.17195	6.15098	5.94847	0.369057		8.72279	9.10065	9.14958	8.99101	0.23357		10.3556	10.9669	10.3169	10.5465	0.364642		13.2729	12.8611	13.1966	13.1102	0.219047		14.4194	14.3849	14.6855	14.4966	0.164465		15
414	431	KILTLGKLSRNKDEVKAM	2043.18	3	10.12		6.27097	7.07303	6.82376	6.72258	0.41049		8.92387	9.97598	9.71633	9.53873	0.548079		10.9419	11.7416	10.9834	11.2223	0.450206		14.7406	15.5015	14.7744	15.0055	0.429838		15.68	17.0386	16.6284	16.449	0.696846		16
414	432	KILTLGKLSRNKDEVKAMI	2156.26	3	12.39		6.13107	6.63379	6.50593	6.42359	0.261279		8.96775	9.44663	9.27943	9.23127	0.243045		10.8941	11.1038	10.5875	10.8618	0.25968		15.0435	15.2248	14.5216	14.9299	0.3651		16.4669	17.1967	17.1426	16.9354	0.406657		17
414	433	KILTLGKLSRNKDEVKAMIE	2285.3	2	12.32		14.0943	14.1234	14.0535	14.0904	0.0351102		14.416	14.5603	14.3256	14.4339	0.118351		15.1209	15.1768	14.6926	14.9968	0.264932		15.3756	15.4813	15.052	15.303	0.223701		16.8499	16.8193	16.7744	16.8145	0.0379964		18
431	449	MIEKLGGKLTGTANKASLC	1934.02	2	9.89		5.53012	5.90879	5.77931	5.7394	0.192461		7.67285	8.05629	7.9647	7.89795	0.200249		10.9531	11.4828	11.0186	11.1515	0.28879		14.8321	15.1746	14.4546	14.8204	0.360163		16.7101	17.4611	17.0063	17.0592	0.378269		17
432	448	IEKLGGKLTGTANKASL	1699.97	2	8.67		5.73774	6.20144	6.04312	5.9941	0.235702		7.8844	8.46845	8.3775	8.24345	0.314252		11.2392	11.8504	11.3351	11.4749	0.328746		13.905	14.2791	13.9187	14.0343	0.212151		15.1098	15.8152	15.7781	15.5677	0.396971		15
432	448	IEKLGGKLTGTANKASL	1699.97	3	8.67		5.77	5.87604	5.70788	5.78464	0.0850313		7.68	8.03812	7.88437	7.8675	0.179654		11.15	11.1371	10.5846	10.9572	0.322794		13.735	13.525	13.0061	13.422	0.375206		14.885	15.1922	14.9856	15.0209	0.156611		15
433	448	EKLGGKLTGTANKASL	1586.89	2	8.05		12.7763	13.8822	13.7054	13.4546	0.594067		13.0044	14.4981	14.2999	13.9342	0.811224		13.6941	14.8409	14.1232	14.2194	0.579411		14.0052	15.1515	14.2303	14.4623	0.607357		13.7459	15.2479	15.1836	14.7258	0.849218		14
449	471	CISTKKEVEKMNKKMEEVKEANI	2708.38	4	11.69		5.22624	5.03182	4.64318	4.96708	0.296873		6.9638	6.49091	6.61364	6.68945	0.245392		10.5475	11.3114	10.6773	10.8454	0.408734		18.2715	18.8455	18.6341	18.5837	0.290282		21.1086	21.7159	21.825	21.5498	0.385997		21
450	465	ISTKKEVEKMNKKMEE	1951	3	7.21		4.26943	4.46328	4.33356	4.35543	0.0987556		5.81569	6.00069	5.95264	5.92301	0.0959942		9.33169	9.59918	9.18119	9.37069	0.211702		13.025	13.2745	12.7316	13.0104	0.271742		13.6257	14.1009	13.7934	13.84	0.240977		14
450	470	ISTKKEVEKMNKKMEEVKEAN	2492.29	3	9.22		5.35983	4.96108	4.72257	5.0145	0.321969		6.66525	6.57821	6.31107	6.51818	0.184561		10.5529	10.695	10.1988	10.4822	0.255493		16.6798	18.1843	16.9202	17.2614	0.808217		18.2044	20.245	19.3673	19.2722	1.02366		19
466	477	VKEANIRVVSED	1357.71	2	7.13		0.993419	1.09806	1.05681	1.04943	0.0527112		1.29113	1.38686	1.43129	1.36976	0.0716278		3.19022	3.28467	3.1133	3.19606	0.0858363		7.49922	6.8994	7.07394	7.15752	0.30852		9.56127	9.64773	9.94288	9.71729	0.200088		10
471	477	IRVVSED	816.423	1	5.86		0.97678	1.0651	1.13998	1.06062	0.0816899		1.21207	1.34169	1.32641	1.29339	0.0708339		2.23684	2.43582	2.3044	2.32569	0.101182		3.69814	3.78515	3.57121	3.68483	0.107587		5.04644	5.44315	5.26742	5.25234	0.198787		5
471	477	IRVVSED	816.423	2	5.86		0.969136	1.10595	1.08736	1.05415	0.0742071		1.22531	1.37546	1.34758	1.31612	0.0798701		2.20062	2.43185	2.27385	2.30211	0.118175		3.71296	3.75774	3.62454	3.69841	0.0677859		5	5.37175	5.31289	5.22821	0.199816		5
471	478	IRVVSEDF	963.491	2	11.19		0.862142	1.06253	1.02933	0.984669	0.107402		1.13574	1.40122	1.33813	1.29169	0.138698		2.39236	2.78251	2.58993	2.58827	0.195079		4.41569	4.77809	4.60542	4.59973	0.181262		5.81866	6.51134	6.40841	6.24614	0.373766		6
471	479	IRVVSEDFL	1076.58	2	14.8		1.08788	1.00097	0.882609	0.990485	0.103037		1.23358	1.21739	1.17343	1.20813	0.0311253		2.56105	2.80338	2.54638	2.63694	0.144331		5.42969	5.56618	5.33285	5.44291	0.117227		7.12951	7.41932	7.38889	7.31257	0.159267		7
477	492	DFLQDVSASTKSLQEL	1779.88	2	18.84		8.75039	9.26519	8.98862	9.0014	0.257639		11.5529	11.4537	11.4778	11.4948	0.0517235		12.8528	12.9238	12.4939	12.7568	0.230462		13.8628	13.8467	13.3386	13.6827	0.298097		13.9969	13.9729	13.5881	13.8527	0.229386		14
478	492	FLQDVSASTKSLQEL	1664.85	2	13.39		9.0802	9.74403	9.33832	9.38752	0.334639		11.3437	12.1136	11.6874	11.7149	0.385687		12.614	13.2693	12.7341	12.8725	0.34892		13.0198	13.5148	12.9795	13.1714	0.298101		12.6602	13.4364	13.3205	13.139	0.418736		13
479	492	LQDVSASTKSLQEL	1517.78	2	10.78		8.28097	7.88816	8.15586	8.10833	0.200669		9.9571	10.6758	10.6115	10.4148	0.397685		11.3855	11.7965	11.3647	11.5156	0.243551		11.5979	12.414	12.7888	12.2669	0.608961		11.4885	12.7817	12.414	12.2281	0.66636		12
482	491	VSASTKSLQE	1048.53	2	5.63		7.71084	8.1498	7.7992	7.88662	0.232167		8.07711	8.65657	8.48127	8.40499	0.29717		8.28273	8.68845	8.27092	8.41403	0.237724		8.13173	8.38884	8.20398	8.24152	0.132605		8.04177	8.50677	8.34741	8.29865	0.236307		8
493	504	FLAHILSPWGAE	1339.68	2	17.14		3.01809	3.4408	3.38088	3.27992	0.228726		5.25139	5.89301	5.87161	5.672	0.364419		7.4513	8.09272	7.64765	7.73056	0.328652		8.66187	9.22254	8.82026	8.90156	0.289039		8.92486	9.68902	9.54779	9.38722	0.406595		9
493	511	FLAHILSPWGAEVKAEPVE	2092.09	2	16.37		9.9755	10.5122	10.3287	10.2722	0.272806		11.7398	12.7676	12.4924	12.3332	0.532062		14.026	14.7554	14.0405	14.2739	0.416971		14.9632	15.6728	14.9771	15.2044	0.405722		15.1029	16.208	16.0398	15.7835	0.595407		15
494	504	LAHILSPWGAE	1192.61	2	14.75		3.21531	3.48901	3.50576	3.40336	0.163069		4.89102	5.27749	5.35288	5.17379	0.247778		7.26422	7.51832	6.90681	7.22978	0.30721		8.71877	8.50262	8.16335	8.46158	0.279973		8.75279	9.12251	9.08901	8.9881	0.204474		8
494	511	LAHILSPWGAEVKAEPVE	1945.02	2	14.16		9.02222	9.65252	9.49526	9.39	0.328068		10.8819	11.2426	11.0399	11.0548	0.180829		12.4689	12.8782	12.312	12.553	0.292301		13.2659	13.993	13.4164	13.5584	0.383799		13.6959	14.3495	14.1992	14.0815	0.342321		14
495	511	AHILSPWGAEVKAEPVE	1831.94	2	12.86		9.35297	9.86924	9.63255	9.61826	0.258431		10.3262	11.1639	10.963	10.8177	0.437325		11.8405	12.6091	11.96	12.1365	0.413581		12.8489	13.5021	12.835	13.062	0.381168		12.9086	14.04	13.6778	13.5421	0.577745		13
495	511	AHILSPWGAEVKAEPVE	1831.94	3	12.86		8.98545	9.61007	9.3619	9.31914	0.3145		10.2413	10.9777	10.645	10.6213	0.368746		11.7284	12.3294	11.643	11.9003	0.374104		12.732	12.8838	12.7149	12.7769	0.093		13.0158	13.3538	13.3274	13.2323	0.187995		13
505	511	VKAEPVE	770.406	1	4.98		4.05692	4.34585	4.31299	4.23859	0.158186		4.00949	4.3928	4.33177	4.24469	0.205962		4.14229	4.43036	4.24257	4.27174	0.146233		4.11858	4.32081	4.21283	4.21741	0.101196		4.04269	4.34272	4.33177	4.23906	0.170151		4
505	511	VKAEPVE	770.406	2	4.98		3.98439	4.34043	4.3751	4.2333	0.216264		3.95628	4.39716	4.34043	4.23129	0.239846		4.03123	4.43814	4.28684	4.25207	0.205674		4.03123	4.29314	4.23641	4.18693	0.137792		3.95004	4.32151	4.33727	4.20294	0.219162		4
512	523	VVAPRGKSGAAL	1124.66	2	6.32		9.19468	9.92466	9.64888	9.58941	0.368605		8.93936	9.80786	9.76893	9.50538	0.490574		9.19468	9.97657	9.4672	9.54615	0.396878		9.08298	9.61319	9.19142	9.29586	0.280113		8.93298	9.62617	9.58724	9.38213	0.389463		9
512	523	VVAPRGKSGAAL	1124.66	3	6.32		9.10554	9.90637	9.6614	9.55777	0.410347		8.92804	9.82798	9.72999	9.49534	0.493732		9.09595	9.97006	9.32825	9.46475	0.45276		9.02399	9.40664	9.06859	9.16641	0.209242		8.88966	9.24986	9.51443	9.21798	0.313601		9
512	537	VVAPRGKSGAALSKKSKGQVKEEGIN	2637.48	3	5.79		22.9243	24.7817	23.9718	23.8926	0.931247		23.1666	24.6602	24.1743	24.0004	0.761828		22.9849	24.8374	23.3999	23.7407	0.972151		22.9041	24.3464	23.5264	23.5923	0.723418		22.8687	24.3616	24.0528	23.761	0.788042		23
518	535	KSGAALSKKSKGQVKEEG	1831.01	2	11.82		5.72807	6.60189	6.17455	6.16817	0.436945		7.97547	8.68139	8.604	8.42028	0.387162		11.3057	11.9823	11.5146	11.6009	0.346484		14.4756	14.9973	14.432	14.6349	0.314546		15.9019	17.0734	16.9253	16.6335	0.637956		16
524	537	SKKSKGQVKEEGIN	1530.83	2	5.06		7.37586	7.9289	8.05688	7.78721	0.361941		8.73174	9.19959	9.29711	9.07615	0.30222		10.1184	10.2722	9.60488	9.99849	0.349451		10.6318	11.3235	9.94007	10.6318	0.691722		10.226	12.2956	10.7933	11.105	1.06942		12
548	579	KGGAAVDPDSGLEHSAHVLEKGGKVFSATLGL	3146.62	4	16.68		10.1428	10.9191	10.2569	10.4396	0.419147		14.9809	16.1159	15.4681	15.5217	0.569376		20.2569	21.6798	21.0032	20.98	0.71173		21.7715	22.2556	22.7235	22.2502	0.476008		24.1762	23.9183	24.523	24.2058	0.303394		29
580	588	VDIVKGTNS	931.486	2	5.58		3.99304	4.60798	4.57362	4.39155	0.345541		6.53739	7.2319	7.25767	7.00899	0.408617		7.67768	8.54601	7.90613	8.04328	0.450117		7.65739	8.67914	8.25399	8.19684	0.513267		7.62493	8.65767	8.51166	8.26475	0.558892		7
580	589	VDIVKGTNSY	1094.55	2	7.45		4.15311	4.49898	4.48671	4.3796	0.196241		6.41914	7.05521	7.00204	6.82547	0.352893		7.78565	8.57669	8.29448	8.21894	0.400895		8.44019	9.32515	9.07157	8.94564	0.455724		8.58182	9.39877	9.57055	9.18371	0.528286		8
580	594	VDIVKGTNSYYKLQL	1739.93	2	13.86		3.4246	4.33068	4.23108	3.99545	0.496871		5.47937	6.84861	6.77689	6.36829	0.770663		6.84583	8.38247	7.9243	7.71754	0.788909		7.65559	9.43426	9.00797	8.69927	0.928647		8.07734	9.98008	9.7012	9.25287	1.02754		13
580	594	VDIVKGTNSYYKLQL	1739.93	3	13.86		3.31109	4.35289	4.1769	3.94696	0.557667		5.28078	6.76986	6.66426	6.2383	0.830913		6.66705	8.31273	7.79061	7.59013	0.840956		7.44994	9.25135	8.8231	8.50813	0.941103		7.75412	9.75	9.53294	9.01236	1.09505		13
582	589	IVKGTNSY	880.454	2	5.72		2.48506	2.73896	2.73117	2.65173	0.144392		4.19684	5.01429	4.98701	4.73271	0.464282		5.47276	6.49091	6.36623	6.10997	0.555348		6.16872	7.21948	7.22727	6.87182	0.60892		5.95079	7.2	7.14156	6.76412	0.704966		6
582	594	IVKGTNSYYKLQL	1525.84	3	13.02		2.56217	3.20883	2.68784	2.81961	0.342876		4.52072	5.05005	4.81324	4.79467	0.265153		6.18389	6.63671	5.7605	6.1937	0.438188		7.1728	7.18138	6.71959	7.02459	0.26417		7.82779	7.64316	7.38859	7.61985	0.220525		11
595	603	LEDDKENRY	1180.53	2	6.1		2.72648	3.1772	3.06028	2.98798	0.233895		3.9876	4.54975	4.46841	4.33525	0.303809		5.17214	5.6732	5.16485	5.33673	0.291416		6.66813	7.01525	6.73566	6.80634	0.184042		7.27571	7.73711	7.74728	7.5867	0.269371		7
595	606	LEDDKENRYWIF	1626.76	2	18		2.33247	2.76471	2.65241	2.58319	0.224277		3.40779	3.97861	3.83422	3.74021	0.296795		4.33766	4.81283	4.44385	4.53145	0.249404		5.64156	5.97861	5.86096	5.82704	0.171067		6.10909	6.55615	6.72727	6.46417	0.31919		10
595	606	LEDDKENRYWIF	1626.76	3	18		2.39683	2.79352	2.66397	2.61811	0.202286		3.50794	4.03239	3.86235	3.80089	0.267573		4.43651	4.87449	4.46964	4.59355	0.243871		5.74603	5.9919	5.91093	5.88296	0.1253		6.18254	6.63158	6.77733	6.53048	0.310014		10
598	606	DKENRYWIF	1269.6	2	17.71		1.11383	1.35119	1.306	1.25701	0.126041		1.67282	1.99742	1.95223	1.87416	0.175816		2.35697	2.68883	2.48547	2.51043	0.167331		3.45411	3.83667	3.67398	3.65492	0.191989		3.86293	4.3428	4.34732	4.18435	0.278367		7
607	630	RSWGRVGTVIGSNKLEQMPSKEDA	2644.33	3	11.3		7.54317	10.4686	10.0462	9.35266	1.58123		11.455	14.6926	14.4643	13.5373	1.80692		14.1483	18.2373	16.953	16.4462	2.09108		16.7352	20.1438	19.4189	18.766	1.79564		18.1713	21.8905	22.0902	20.7173	2.20719		21
629	634	DAIEHF	730.318	2	9.64		0.049217	0.0817253	0.0726447	0.0678623	0.0167735		0.049217	0.0726447	0.0681044	0.0633221	0.0124245		0.0581655	0.0817253	0.0998865	0.0799258	0.0209186		0.161074	0.167991	0.231555	0.186873	0.0388498		0.706935	0.712826	0.780931	0.733564	0.0411264		4
638	650	YEEKTGNAWHSKN	1562.7	3	5.96		5.52229	6.14882	6.06897	5.91336	0.341019		6.43949	7.25348	7.14701	6.94666	0.442435		7.3758	7.84574	7.17362	7.46505	0.344831		8.17197	9.2565	8.55112	8.65987	0.550382		10.5096	11.5124	11.4325	11.1515	0.557374		11
663	668	IDYGQD	709.281	1	5.99		3.97269	4.56373	4.46324	4.33322	0.316244		4.10677	4.65931	4.52941	4.43183	0.28891		4.11918	4.70343	4.29657	4.37306	0.299542		4.01738	4.39461	4.22549	4.21249	0.188949		3.94786	4.50735	4.44118	4.2988	0.305717		4
663	670	IDYGQDEE	967.366	1	6.42		6.00256	7.09618	6.90382	6.66752	0.583848		6.0205	7.12253	6.96443	6.70248	0.595886		6.28181	7.30435	6.44005	6.6754	0.550398		5.95132	6.88274	6.29776	6.37727	0.470772		5.84629	6.91436	6.89065	6.55043	0.609923		6
663	671	IDYGQDEEA	1038.4	1	6.76		6.79493	7.94033	7.59666	7.44397	0.587768		6.77419	7.8043	7.67303	7.41717	0.560692		6.94009	8.05489	7.3389	7.44463	0.56487		6.85714	7.60143	7.18377	7.21412	0.373071		6.80184	7.76134	7.60382	7.389	0.514555		7
669	692	EEAVKKLTVNPGTKSKLPKPVQDL	2618.49	3	10.45		15.2286	16.9623	16.5051	16.232	0.898514		15.5358	17.4477	17.1485	16.7107	1.0284		16.7329	18.5146	17.4985	17.582	0.893746		16.9978	18.8024	18.1025	17.9676	0.909868		19.0953	21.2071	20.9361	20.4128	1.14901		19
671	692	AVKKLTVNPGTKSKLPKPVQDL	2360.41	3	9.87		11.9262	14.8991	14.5819	13.8024	1.63259		12.0641	15.4654	15.1765	14.2353	1.88591		13.0531	16.3601	15.3464	14.9199	1.69423		13.3052	16.5753	15.6919	15.1908	1.69166		14.8506	18.948	18.7668	17.5218	2.3151		17
671	692	AVKKLTVNPGTKSKLPKPVQDL	2360.41	4	9.87		12.1588	14.7587	14.4012	13.7729	1.40924		12.257	15.3097	14.9895	14.1854	1.67767		13.4493	16.2479	15.2948	14.9973	1.42281		13.7376	16.4862	15.6746	15.2994	1.41219		15.9191	18.4669	18.802	17.7293	1.57666		17
672	692	VKKLTVNPGTKSKLPKPVQDL	2289.37	3	10		11.2596	12.8269	12.5899	12.2255	0.844814		11.4882	13.3441	13.0855	12.6393	1.00521		12.5863	14.2869	13.5003	13.4578	0.851063		12.9242	14.5131	13.8182	13.7518	0.796528		14.7379	16.7219	16.6141	16.0246	1.11566		16
692	697	LIKMIF	763.456	2	16.51		0.0168209	0.0241796	0.0345423	0.0251809	0.00890306		0.0336417	0.0621762	0.0276339	0.0411506	0.0184548		0.0504626	0.0345423	0.0759931	0.053666	0.0209102		0.279226	0.286701	0.283247	0.283058	0.00374106		1.89066	2.25561	2.11054	2.0856	0.183747		4
693	697	IKMIF	650.372	2	14.88		0.0227273	0.067623	0.00614754	0.0321659	0.031806		0.0284091	0.0491803	0.0706967	0.0494287	0.0211449		0.0369318	0.0276639	0.193648	0.0860811	0.0932705		0.244318	0.279713	0.245902	0.256644	0.0199939		1.47443	1.66598	1.66598	1.60213	0.110592		3
696	702	IFDVESM	839.362	1	14.27		4.05772	5.15879	5.18336	4.79996	0.642914		5.28479	5.49338	5.58034	5.45284	0.151892		5.23318	5.4121	5.21739	5.28756	0.108145		5.48547	5.42722	5.31002	5.40757	0.0893628		5.32875	5.36295	5.48582	5.39251	0.0826041		5
696	708	IFDVESMKKAMVE	1525.74	3	14.05		6.3379	6.95219	6.68202	6.65737	0.307888		9.57991	10.4452	9.94342	9.9895	0.43447		10.4292	11.4101	11.3329	11.0574	0.545386		10.6073	11.3184	10.9518	10.9592	0.355615		10.4292	11.3281	11.3618	11.0397	0.528968		11
696	710	IFDVESMKKAMVEYE	1817.85	2	16.42		7.0597	7.18182	7.47022	7.23725	0.210797		11.2448	12.3605	11.9875	11.8642	0.567976		12.7313	13.6301	13.2194	13.1936	0.449931		12.8716	13.5455	13.2821	13.2331	0.339574		12.9194	13.674	13.4953	13.3629	0.394329		13
698	708	DVESMKKAMVE	1265.59	2	8.32		5.28295	6.6092	6.75862	6.21692	0.812285		8.29455	10.4406	10.2261	9.65374	1.18197		9.11072	10.9693	10.6475	10.2425	0.993294		9.40808	11.5402	10.8736	10.6073	1.09073		9.30369	11.2912	11.2567	10.6172	1.13766		9
701	708	SMKKAMVE	922.451	2	5.79		2.94249	3.09073	2.9879	3.00704	0.0759498		5.71058	5.23488	5.1623	5.36925	0.297815		6.78664	6.11492	5.80645	6.236	0.501188		7.02412	5.96673	5.6371	6.20932	0.724632		6.83488	5.98488	5.96371	6.26116	0.496972		6
701	710	SMKKAMVEYE	1214.56	2	8.59		3.89795	3.57921	3.45416	3.64378	0.228831		6.36436	7.22264	7.12125	6.90275	0.469012		7.6493	8.92945	8.79425	8.45767	0.703323		7.63205	9.27419	8.88551	8.59725	0.85818		7.93963	9.48711	9.27081	8.89918	0.838004		8
709	712	YEID	538.216	1	6.81		0.245747	0.338575	0.299722	0.294682	0.0466192		1.18147	1.3358	1.3617	1.29299	0.0974417		2.18904	2.39038	2.17021	2.24988	0.122043		2.30435	2.44033	2.39223	2.37897	0.0689554		2.31947	2.50509	2.53469	2.45308	0.116654		2
709	713	YEIDL	651.301	1	13.01		0.352265	0.555707	0.551606	0.486526	0.116291		1.80536	2.18387	2.16541	2.05155	0.213404		3.09955	3.66849	3.41217	3.3934	0.284932		3.24697	3.74641	3.62133	3.53824	0.259882		3.2374	3.84894	3.75666	3.61433	0.329682		3
709	729	YEIDLQKMPLGKLSKRQIQAA	2429.34	3	13.31		4.8295	6.31034	5.85299	5.66428	0.758247		10.4647	13.225	12.5826	12.0908	1.44441		13.9855	16.9819	16.176	15.7145	1.55058		15.1265	18.392	17.3085	16.9424	1.66326		16.5982	20.314	19.7368	18.883	1.99964		18
714	729	QKMPLGKLSKRQIQAA	1796.04	2	7.92		4.08497	5.23198	5.02746	4.78147	0.611791		7.81361	9.57523	9.36699	8.91861	0.962608		9.84799	11.903	11.3304	11.0271	1.06055		10.9656	12.7657	12.4943	12.0752	0.970476		12.5206	14.9559	14.6957	14.0574	1.33728		13
714	730	QKMPLGKLSKRQIQAAY	1959.1	3	9.39		5.13587	5.05051	4.97884	5.05507	0.0786143		8.3981	8.78703	8.51945	8.56819	0.198995		10.5951	10.6648	10.2491	10.503	0.22262		11.5129	12.1031	11.2478	11.6213	0.437818		13.1678	13.4505	13.3311	13.3165	0.141921		14
722	729	SKRQIQAA	900.503	2	4.77		1.87569	2.55624	2.38855	2.27349	0.354565		2.50823	3.21472	3.06748	2.93015	0.372735		2.94333	3.61963	3.35378	3.30558	0.340719		3.87569	4.58896	4.27812	4.24759	0.357615		5.64168	6.69121	6.64622	6.32637	0.593382		6
734	752	SEVQQAVSQGSSDSQILDL	1989.94	2	13.72		7.47722	9.32601	9.12147	8.64157	1.01352		11.3669	13.9752	13.6134	12.9852	1.41309		14.9267	17.8732	16.8387	16.5462	1.4949		15.8644	18.8054	18.2154	17.6284	1.55593		16.2082	19.4269	19.0296	18.2216	1.75492		17
734	756	SEVQQAVSQGSSDSQILDLSNRF	2494.18	2	15.08		7.69493	10.1198	9.7571	9.1906	1.30792		11.5829	14.9437	14.5187	13.6818	1.83008		15.487	19.8223	18.7343	18.0145	2.2555		18.1609	22.712	22.0802	20.9844	2.46549		19.3263	24.2797	23.8117	22.4726	2.73474		21
735	753	EVQQAVSQGSSDSQILDLS	1989.94	2	14.86		7.50501	9.68021	9.5404	8.90854	1.2175		11.4815	14.4751	14.2325	13.3964	1.66273		14.878	18.6038	17.6785	17.0534	1.93993		15.9164	19.8169	19.052	18.2618	2.06681		16.3054	20.2733	19.6935	18.7574	2.1432		17
736	752	VQQAVSQGSSDSQILDL	1773.86	2	12.86		8.56423	3.31723	3.05483	4.97876	3.10787		11.4058	5.38512	5.20496	7.33195	3.52918		13.8944	8.92167	8.60052	10.4722	2.96804		14.3445	13.218	12.517	13.3598	0.922001		14.3409	14.0914	14.0953	14.1759	0.142962		15
750	756	LDLSNRF	863.439	2	11.38		0.0879397	0.45421	0.417282	0.319811	0.201653		0.180067	0.690547	0.62777	0.499461	0.278379		0.837521	1.86484	1.7836	1.49532	0.57112		1.95352	3.81832	3.68538	3.1524	1.04039		2.40159	4.82275	4.85229	4.02554	1.40646		5
757	765	YTLIPHDFG	1061.51	2	13.58		1.55315	1.84786	1.73708	1.71269	0.148862		2.30803	2.64549	2.57903	2.51085	0.178766		3.0846	3.5096	3.25258	3.28226	0.21405		3.43167	3.76219	3.60266	3.59884	0.165291		4.10412	4.613	4.613	4.44337	0.2938		6
757	772	YTLIPHDFGMKKPPLL	1869.01	3	15.73		5.39018	6.14145	6.0843	5.87198	0.418227		7.23044	8.26905	8.10393	7.86781	0.558118		8.36427	9.41224	8.97402	8.91684	0.526317		8.64922	9.64723	9.25982	9.18542	0.503148		9.2013	10.3839	10.2125	9.93257	0.639082		11
757	775	YTLIPHDFGMKKPPLLNNA	2168.13	3	14.72		6.28982	7.24158	7.11647	6.88262	0.517182		8.77415	9.95405	9.66379	9.464	0.614798		9.85596	10.7247	10.0541	10.2116	0.455299		9.77459	10.6797	10.1392	10.1978	0.4554		10.0762	11.1401	11.1451	10.7871	0.615736		11
757	779	YTLIPHDFGMKKPPLLNNADSVQ	2597.32	2	14.4		7.98295	8.85743	8.52594	8.45544	0.44148		12.2474	13.1347	12.8246	12.7355	0.450263		14.617	15.3695	15.0844	15.0236	0.379927		15.1523	15.9576	15.3053	15.4717	0.42769		15.5412	16.5457	16.143	16.0766	0.505526		18
757	780	YTLIPHDFGMKKPPLLNNADSVQA	2668.36	3	14.68		7.92661	8.73837	8.53238	8.39912	0.421968		12.1476	13.422	13.3136	12.9611	0.706525		15.0231	16.2896	15.5849	15.6325	0.634572		15.4626	16.5877	15.9372	15.9959	0.564855		15.4192	17.2545	17.0539	16.5759	1.00672		19
757	784	YTLIPHDFGMKKPPLLNNADSVQAKAEM	3127.57	4	14.61		7.82028	8.50911	8.22753	8.18564	0.346322		12.2566	13.0555	12.774	12.6954	0.405238		15.73	16.3246	15.4112	15.8219	0.463592		18.2886	18.7008	17.9728	18.3207	0.365053		20.1044	20.7611	20.7817	20.5491	0.385264		23
791	798	IEVAYSLL	906.495	1	15.66		1.88591	2.31856	2.23117	2.14521	0.228778		5.28156	6.06136	6.03347	5.79213	0.442386		6.37616	7.16765	7.01518	6.853	0.419928		6.60152	7.40378	7.15649	7.05393	0.410843		6.5473	7.31825	7.27921	7.04825	0.434275		6
799	811	RGGSDDSSKDPID	1347.58	2	5.57		7.76568	10.0764	9.60635	9.14947	1.22122		8.9943	11.3572	11.1046	10.4854	1.29747		10.1348	12.832	11.5805	11.5157	1.34975		10.6376	12.5734	11.6745	11.6285	0.968722		10.2488	13.0494	12.6498	11.9827	1.51478		10
799	813	RGGSDDSSKDPIDVN	1560.69	2	6.5		7.38186	8.69686	8.44077	8.17317	0.697147		8.61303	10.2021	9.8101	9.54174	0.827826		10.5441	12.0941	11.6028	11.4136	0.792129		12.3065	13.7875	13.4686	13.1875	0.779463		13.2516	14.2474	14.953	14.1506	0.854798		12
799	814	RGGSDDSSKDPIDVNY	1723.75	2	9		7.28692	8.70622	8.41494	8.13603	0.74963		8.6247	10.1788	9.8444	9.54931	0.818013		10.891	12.412	11.3656	11.5562	0.778213		13.7502	14.6938	14.1705	14.2048	0.472721		14.1437	15.9452	15.6971	15.262	0.976418		13
799	830	RGGSDDSSKDPIDVNYEKLKTDIKVVDRDSEE	3608.72	4	14.27		8.81133	12.2095	11.6486	10.8898	1.82175		11.9379	15.706	15.2386	14.2942	2.0539		15.7514	19.9317	19.137	18.2734	2.21991		21.8704	26.9526	26.2047	25.0092	2.74391		24.3496	31.4868	30.421	28.7525	3.85006		29
814	830	YEKLKTDIKVVDRDSEE	2066.04	2	8.55		5.99661	6.64193	6.5091	6.38255	0.340768		6.91968	7.65079	7.93442	7.50163	0.523553		9.48869	10.724	10.2717	10.1615	0.625001		11.6165	14.8241	11.8011	12.7472	1.80097		12.4005	16.8418	14.4184	14.5535	2.22375		15
814	832	YEKLKTDIKVVDRDSEEAE	2266.12	3	9.12		5.76244	6.13097	6.17484	6.02275	0.226498		7.26823	7.69387	7.46903	7.47704	0.212933		9.32207	9.75581	9.48161	9.51983	0.219381		11.6685	12.6458	11.9494	12.0879	0.503147		14.2172	16.0074	15.81	15.3449	0.981561		17
815	830	EKLKTDIKVVDRDSEE	1902.98	2	7.44		4.35709	5.50134	5.18505	5.01449	0.590886		6.00049	7.2184	6.95105	6.72331	0.640094		7.59901	9.09736	8.67187	8.45608	0.772131		9.24932	10.4793	10.0952	9.94127	0.629268		10.6649	12.49	12.4072	11.854	1.03069		14
815	830	EKLKTDIKVVDRDSEE	1902.98	3	7.44		4.40212	5.35937	5.25576	5.00575	0.525322		5.92593	7.10937	7.02303	6.68611	0.659752		7.74074	8.76727	8.29523	8.26775	0.513816		9.2328	10.4021	10.1316	9.92217	0.612147		10.709	12.2442	12.2845	11.7459	0.898235		14
815	831	EKLKTDIKVVDRDSEEA	1974.02	3	7.94		4.66056	5.65402	5.41602	5.24354	0.518707		6.37392	7.48259	7.29102	7.04918	0.592579		7.96336	9.29373	8.71324	8.65678	0.666979		9.48276	10.8727	10.4257	10.2604	0.709554		11.514	13.2295	13.5778	12.7738	1.10479		15
815	832	EKLKTDIKVVDRDSEEAE	2103.06	2	8.08		4.55791	5.3721	5.4959	5.14197	0.509585		6.21069	7.31161	6.95522	6.82584	0.561744		8.16564	9.89261	9.88511	9.31446	0.994909		10.106	11.1419	10.9618	10.7366	0.553424		12.7854	14.1693	13.7941	13.583	0.715687		16
818	830	KTDIKVVDRDSEE	1532.76	3	5.99		4.72761	5.49397	5.27686	5.16615	0.394994		6.32485	7.27303	7.14035	6.91274	0.513431		8.0212	8.66612	8.29221	8.32651	0.323825		8.61579	8.98575	8.84101	8.81418	0.18643		8.90143	9.76974	9.72752	9.46623	0.489586		11
818	831	KTDIKVVDRDSEEA	1603.79	2	6.21		4.60448	5.03478	4.97143	4.87023	0.232318		6.36194	6.81615	6.64099	6.60636	0.229076		8.00746	8.14658	7.77019	7.97474	0.19032		8.58209	8.89565	8.53789	8.67188	0.195051		9.45522	9.90559	9.92422	9.76168	0.265562		12
818	832	KTDIKVVDRDSEEAE	1732.84	2	6.19		5.90741	7.07871	7.09021	6.69211	0.679595		6.87106	8.34346	8.10967	7.77473	0.791282		7.87163	9.00265	8.55808	8.47745	0.569807		8.72451	9.20961	9.31692	9.08368	0.315645		10.0315	10.8576	10.9343	10.6078	0.500535		13
820	830	DIKVVDRDSEE	1303.61	2	6.15		4.46819	5.19081	5.11665	4.92522	0.397528		5.82661	6.75195	6.91977	6.49945	0.588703		6.42162	7.41544	7.47788	7.10498	0.59263		6.72474	7.37251	7.13053	7.07593	0.327317		6.77713	7.66912	7.6379	7.36139	0.50622		9
820	832	DIKVVDRDSEEAE	1503.69	2	6.58		4.46419	5.06996	4.98697	4.84037	0.328415		5.77719	6.52229	6.36385	6.22111	0.392525		6.44828	7.21262	6.74863	6.80317	0.38508		7.4622	7.60117	7.72942	7.5976	0.133647		8.27553	8.9856	9.1893	8.81681	0.479699		11
831	850	AEIIRKYVKNTHATTHNAYD	2344.18	3	8.05		6.06918	9.01081	8.52783	7.86928	1.57752		8.32409	12.1682	11.6708	10.721	2.09066		9.37301	13.2639	12.5214	11.7195	2.06571		10.0966	13.509	12.9251	12.1769	1.8251		11.095	15.1093	15.0733	13.7592	2.30731		18
831	851	AEIIRKYVKNTHATTHNAYDL	2457.26	3	10.41		6.49196	8.82979	8.50355	7.94176	1.26612		9.42362	12.5674	12.2199	11.4036	1.72351		10.393	12.7801	12.6099	11.9277	1.3318		11.1685	14.4113	13.5603	13.0467	1.68131		12.1614	15.9149	15.7234	14.5999	2.11397		19
831	853	AEIIRKYVKNTHATTHNAYDLEV	2685.38	3	11.43		7.4251	10.3032	9.71652	9.14829	1.52088		10.4008	14.167	13.8521	12.8066	2.08944		11.2453	15.276	13.8807	13.4674	2.04687		12.1126	15.6981	14.7608	14.1905	1.85958		12.8551	17.3581	17.1363	15.7831	2.53822		21
832	851	EIIRKYVKNTHATTHNAYDL	2386.23	3	9.93		7.69669	9.44404	9.07581	8.73885	0.921122		11.3295	13.1986	12.7653	12.4311	0.978304		12.301	13.1625	12.9314	12.7983	0.445874		12.3421	13.2852	13.3285	12.9853	0.557439		13.4572	14.8736	15.3141	14.5483	0.970226		18
833	850	IIRKYVKNTHATTHNAYD	2144.1	2	6.59		6.99196	8.61023	8.14529	7.91583	0.833181		9.62145	11.6591	11.3104	10.8637	1.08983		10.7968	11.6636	11.373	11.2778	0.441179		10.7625	11.4535	11.3015	11.1725	0.36312		11.4488	12.808	13.1657	12.4742	0.905834		16
833	850	IIRKYVKNTHATTHNAYD	2144.1	3	6.59		7.90773	9.04566	8.73053	8.56131	0.587534		10.5528	12.2184	11.8603	11.5438	0.876787		11.3182	12.4548	11.846	11.873	0.568756		11.0175	12.1826	11.6813	11.6271	0.584443		11.9949	13.4575	13.5291	12.9938	0.865849		16
834	850	IRKYVKNTHATTHNAYD	2031.02	3	6.01		8.00809	9.72266	9.16006	8.9636	0.874007		10.7533	12.9635	12.5515	12.0894	1.17535		11.8453	13.5975	12.5436	12.6621	0.882077		11.7619	13.0507	12.4643	12.4256	0.645287		12.6264	14.3978	14.3027	13.7756	0.996399		15
834	851	IRKYVKNTHATTHNAYDL	2144.1	3	8.52		7.90749	9.15203	8.65983	8.57312	0.626782		10.4497	12.1694	11.7343	11.4511	0.894152		11.3336	12.7543	11.72	11.936	0.734576		10.9567	12.1765	11.6487	11.594	0.611738		11.8818	13.539	13.4891	12.97	0.942708		16
857	865	FKIEREGEC	1109.51	2	8.1		3.22124	3.68556	3.71755	3.54145	0.277771		4.13186	4.90128	5.13803	4.72372	0.526059		6.54779	7.11517	6.64808	6.77035	0.30281		7	7.75503	7.47349	7.40951	0.381559		7.1177	8.39488	8.3181	7.94356	0.716246		7
857	889	FKIEREGECQRYKPFKQLHNRRLLWHGSRTTNF	4174.15	4	13.21		11.9376	15.3914	14.4461	13.925	1.78492		16.9215	22.644	22.2304	20.5987	3.19119		27.1297	34.4165	30.9453	30.8305	3.64478		30.06	38.5524	35.613	34.7418	4.3127		30.7206	41.2703	40.9453	37.6454	5.99928		30
858	865	KIEREGEC	962.438	2	5.24		3.35032	3.71895	3.72549	3.59825	0.214744		4.36306	5.07843	5.18301	4.87483	0.446283		6.94904	7.71895	6.93464	7.20088	0.448723		7.57325	8.24183	7.61438	7.80982	0.374697		7.47134	8.22876	8.52288	8.07432	0.542513		6
866	889	QRYKPFKQLHNRRLLWHGSRTTNF	3082.65	4	12.18		8.53168	9	8.52558	8.68575	0.272163		12.9758	11.9581	11.8884	12.2741	0.608706		18.3116	19.3535	17.9302	18.5318	0.736736		19.7106	21.1674	19.814	20.2307	0.812902		21.4801	22.9953	22.8558	22.4437	0.837473		21
866	889	QRYKPFKQLHNRRLLWHGSRTTNF	3082.65	5	12.18		8.17077	9.2807	8.64912	8.7002	0.556724		12.8292	12.7719	11.6491	12.4168	0.66541		20.0757	20.0175	18.0351	19.3761	1.16173		21.5361	21.2982	20.2982	21.0442	0.656865		22.8856	22.6491	23.0702	22.8683	0.211057		21
877	889	RRLLWHGSRTTNF	1642.87	3	11.3		5.11001	5.16297	4.84746	5.04015	0.168961		5.83168	6.2601	6.33898	6.14359	0.272987		7.26773	7.42177	14.8651	9.85152	4.34254		7.93837	10.2829	15.8188	11.3467	4.04647		9.40358	10.8064	16.0411	12.0837	3.49824		11
890	910	AGILSQGLRIAPPEAPVTGYM	2140.14	2	15.8		7.21222	7.28539	7.12953	7.20905	0.0779758		10.3917	10.2068	10.1239	10.2408	0.137067		12.0168	11.6792	11.1188	11.6049	0.453612		13.4968	12.9127	12.3556	12.9217	0.570625		15.1255	14.6868	14.4216	14.7446	0.355497		16
890	910	AGILSQGLRIAPPEAPVTGYM	2140.14	3	15.8		7.12393	7.19169	7.05571	7.12378	0.0679888		10.1888	10.0825	10.0674	10.1129	0.06619		11.8586	11.5732	11.0393	11.4904	0.415842		13.4844	12.7919	12.2934	12.8566	0.598135		15.0443	14.5395	14.4035	14.6624	0.337606		16
894	910	SQGLRIAPPEAPVTGYM	1785.9	2	13.23		6.50272	7.72688	7.81506	7.34822	0.733553		9.06202	10.7912	11.019	10.2907	1.07017		10.6159	12.2205	12.0698	11.6354	0.886117		11.148	13.15	12.834	12.3774	1.07632		11.716	13.5799	13.8518	13.0492	1.1626		12
897	910	LRIAPPEAPVTGYM	1514.79	2	12.96		6.21922	7.26218	7.07236	6.85125	0.555526		8.40541	9.45164	9.54327	9.13344	0.632157		9.15015	10.1062	9.864	9.70678	0.49703		9.08709	10.0604	9.81491	9.65412	0.506169		8.91892	10.0669	9.89673	9.62752	0.619536		9
910	917	MFGKGIYF	961.462	2	16.78		1.2229	1.41867	1.42319	1.35492	0.114357		2.06565	2.32681	2.23193	2.20813	0.132196		2.61527	2.81476	2.86446	2.76483	0.131886		3.12824	3.40211	3.23946	3.2566	0.137735		3.16947	3.83133	3.75	3.5836	0.360946		6
911	916	FGKGIY	683.353	2	9.08		0.881647	1.03678	0.980736	0.966387	0.0785546		1.10806	1.28196	1.23292	1.20765	0.0896628		1.44768	1.75832	1.63222	1.61274	0.156231		2.07547	2.22067	2.14361	2.14658	0.0726426		2.2916	2.49037	2.45184	2.41127	0.105414		4
911	917	FGKGIYF	830.422	2	14.68		0.744069	0.889299	0.811808	0.815059	0.0726695		0.920201	1.10701	1.07011	1.03244	0.098938		1.29403	1.50554	1.42066	1.40674	0.106436		1.85119	1.96679	1.86347	1.89381	0.0634957		2.08483	2.32472	2.27306	2.22754	0.126259		5
921	937	VSKSANYCHTSQGDPIG	1762.78	2	6.91		3.95829	4.8125	4.6375	4.46943	0.451228		6.19699	7.2975	7.1225	6.87233	0.591372		8.35052	9.38437	8.99937	8.91142	0.522508		11.8384	13.09	12.6963	12.5415	0.640005		12.544	14.3631	14.2012	13.7028	1.00678		14
921	940	VSKSANYCHTSQGDPIGLIL	2102.04	2	16.11		3.90552	4.27131	4.2841	4.15364	0.214981		5.74412	6.50075	6.6329	6.29259	0.47956		7.58273	7.83501	7.5494	7.65571	0.156164		10.7707	11.3944	11.0577	11.0743	0.312177		11.8225	12.9631	12.9887	12.5915	0.66603		17
927	937	YCHTSQGDPIG	1176.48	2	6.66		4.00479	4.02215	3.95815	3.99503	0.033097		5.33174	5.84369	5.824	5.66648	0.29006		5.83952	6.42954	6.54769	6.27225	0.379383		6.16527	6.71015	6.40985	6.42842	0.272917		5.97844	6.55262	7.05969	6.53025	0.540971		8
927	940	YCHTSQGDPIGLIL	1515.73	2	16.78		3.26704	3.80868	3.65469	3.5768	0.279092		4.91012	5.69762	5.52823	5.37866	0.414511		5.297	5.9594	5.68222	5.64621	0.332665		5.297	5.89781	5.65656	5.61712	0.302336		5.57881	6.39571	6.28791	6.08748	0.443803		11
944	949	VALGNM	603.294	1	8.74		0.384534	0.51743	0.49559	0.465851	0.0712647		1.05286	1.36245	1.34229	1.25253	0.17322		1.40759	1.77068	1.67325	1.61717	0.187929		1.3934	1.75556	1.66989	1.60628	0.189273		1.48421	1.85468	1.87652	1.73847	0.220465		4
950	981	YELKHASHISKLPKGKHSVKGLGKTTPDPSAN	3424.85	3	7.24		11.8125	13.3055	12.7364	12.6181	0.753491		14.3299	16.0213	15.3226	15.2246	0.849958		16.0589	17.4189	16.2014	16.5597	0.747444		17.8087	18.7876	18.377	18.3244	0.491594		21.73	23.8087	23.4845	23.0077	1.11835		27
950	981	YELKHASHISKLPKGKHSVKGLGKTTPDPSAN	3424.85	4	7.24		10.5582	13.0204	12.3556	11.9781	1.27376		12.7815	15.822	15.1477	14.5837	1.59681		14.3961	17.2276	15.9645	15.8627	1.4185		16.6108	18.6711	18.0253	17.7691	1.05377		19.7977	23.3437	23.0492	22.0635	1.96776		27
950	981	YELKHASHISKLPKGKHSVKGLGKTTPDPSAN	3424.85	5	7.24		11.2857	13.0382	12.4579	12.2606	0.892761		13.7255	15.5842	15.0039	14.7712	0.950969		15.1478	16.9105	15.7382	15.9321	0.897255		17.2754	18.6868	17.6921	17.8848	0.72519		21.1143	22.8434	22.7605	22.2394	0.975233		27
952	981	LKHASHISKLPKGKHSVKGLGKTTPDPSAN	3132.74	4	6.37		9.88865	10.5163	10.01	10.1383	0.332907		12.0184	12.2925	12.4585	12.2565	0.222261		13.3174	13.6537	13.2719	13.4144	0.208542		15.5974	15.1394	14.8821	15.2063	0.362283		18.6903	19.2646	18.9077	18.9542	0.289941		25
982	1004	ISLDGVDVPLGTGISSGVNDTSL	2215.11	2	16.38		8.12149	9.83227	9.50453	9.15276	0.90802		10.5091	12.5198	12.1805	11.7364	1.07634		13.6271	15.6622	15.2497	14.8463	1.07584		17.9951	19.8689	19.572	19.1453	1.00714		19.7051	22.7839	22.5718	21.6869	1.71961		20
982	1005	ISLDGVDVPLGTGISSGVNDTSLL	2328.2	2	18.08		9.23856	10.1728	9.78308	9.73149	0.469264		11.6823	12.5399	12.2181	12.1468	0.433262		14.9357	15.7151	14.9321	15.1943	0.451053		19.2293	19.9774	19.4768	19.5611	0.381096		21.1548	22.2265	21.7616	21.7143	0.537418		21
989	1004	VPLGTGISSGVNDTSL	1515.77	1	11.13		6.09901	6.64407	6.51448	6.41919	0.284751		8.51363	8.98834	8.84529	8.78242	0.243521		11.0292	11.4942	11.1223	11.2152	0.246023		13.1529	13.3992	12.9633	13.1718	0.218549		13.7604	14.2592	14.1161	14.0452	0.256817		14
1014	1025	IAQVNLKYLLKL	1414.88	2	17.72		0.0734256	0.166045	0.115215	0.118229	0.0463834		0.115787	0.223653	0.20671	0.18205	0.0580076		0.581757	0.74551	0.708234	0.6785	0.0858306		1.11268	1.37919	1.34192	1.27793	0.14432		1.37532	1.65029	1.68756	1.57106	0.170536		10
1014	1025	IAQVNLKYLLKL	1414.88	3	17.72		0.066335	0.105119	0.109689	0.0937143	0.0238211		0.140962	0.251371	0.141682	0.178005	0.063538		0.609453	0.662706	0.59415	0.622103	0.035986		1.13184	1.39854	1.22029	1.25022	0.135844		1.38889	1.48537	1.47623	1.45017	0.0532639		10
1014	1027	IAQVNLKYLLKLKF	1690.04	3	18.2		0.145985	0.187891	0.187891	0.173923	0.0241945		0.175182	0.331942	0.313152	0.273425	0.085598		0.725061	0.995825	0.88309	0.867992	0.136012		1.37226	1.8476	1.74113	1.65366	0.249447		1.6837	2.26722	2.21086	2.05393	0.321863		12
1016	1025	QVNLKYLLKL	1230.76	2	17.15		0.0479042	0.0828844	0.0762536	0.0690141	0.0185799		0.11976	0.169084	0.152507	0.147117	0.0250997		0.610778	0.673021	0.669706	0.651168	0.035018		1.08982	1.2499	1.21011	1.18328	0.0833439		1.11078	1.28305	1.27642	1.22342	0.0976033		8
1016	1027	QVNLKYLLKLKF	1505.92	2	17.74		0.165939	0.107935	0.113769	0.129214	0.031938		0.206696	0.160443	0.14294	0.170027	0.0329403		0.628821	0.580513	0.554259	0.587864	0.0378206		1.07715	1.07935	1.05018	1.06889	0.0162445		1.12955	1.10268	1.12602	1.11942	0.0145991		10
1017	1027	VNLKYLLKLKF	1377.86	2	17.54		0.0662188	0.113314	0.0963173	0.0919502	0.0238496		0.112284	0.184136	0.195467	0.163962	0.045112		0.549904	0.580737	0.543909	0.558183	0.0197603		1.00192	0.988669	0.997167	0.995918	0.0067131		1.03071	1.03116	1.04533	1.03573	0.00831111		9
1020	1027	KYLLKLKF	1051.67	2	14.35		0.0416222	0.0721649	0.0618557	0.0585476	0.0155378		0.0448239	0.0721649	0.0515464	0.0561784	0.0142469		0.0480256	0.0756014	0.0515464	0.0583911	0.0150081		0.0416222	0.0756014	0.0446735	0.0539657	0.0187991		0.0832444	0.0893471	0.0962199	0.0896038	0.00649158		6
1024	1033	KLKFNFKTSL	1224.71	3	13.6		4.98209	5.33809	5.23351	5.18456	0.182976		5.12074	5.4284	5.23827	5.26247	0.155253		5.11612	5.46168	5.28105	5.28628	0.172838		5.54593	5.78015	5.5615	5.62919	0.130968		5.77239	6.18895	6.03684	5.99939	0.210791		8
											0.497487						0.573444						0.637532						0.596877						0.689335
