# Supplementary material for: HPF1 dynamically controls the PARP1/2 balance between initiating and elongating ADP-ribose modifications
Source: Nat Commun. 2021 Nov 18;12:6675. doi: 10.1038/s41467-021-27043-8 (PMC8602370; doi:10.1038/s41467-021-27043-8)
Supplement: Supplementary file 5 — Source Data [file 41467_2021_27043_MOESM5_ESM.xlsx]

## Sheet: Fig 1C
Fig 1C
	Uncropped gel 2020-07-10

## Sheet: Fig 1D
Fig 1D
	Uncropped gel 2018-12-18

## Sheet: Fig 2A
Fig 2A
	Uncropped gel 2020-10-9

## Sheet: Fig 2B
Fig 2B
	Uncropped gel 2020-10-14

## Sheet: Fig 2C
Fig 2C
	Uncropped gel 2020-01-22

## Sheet: Fig 4A
Fig 4A
		Uncropped gel 2020-02-10

## Sheet: Fig 4B
Fig 4B
	Uncropped gel 2020-02-14

## Sheet: Fig 4C
Fig. 4C
		Uncropped gel 2020-10-30

## Sheet: Fig 5A
Fig 5A
	Uncropped Western Blot membrane 2021-01-29 (corresponding to figure 5A), overlaid with colorimetric image to visualize Molecular weight marker
	anti mono ADP-ribose binding reagent
					Image J quantification
					Time (s)	Intensity
						no HPF1	with HPF1
					5	-0.395	71.372
					15	0.747	138.399
					30	2.021	161.399
					60	2.537	162.749
					300	14.069	162.418
					600	17.715	168.506
	Uncropped Ponceau stained membrane (corresponding to figure 5A and Supplementary figure 3A)

## Sheet: Fig 5B
Fig 5B
	Uncropped Western Blot membrane 2021-02-12 (corresponding to figure 5B and Supplementary figure 3B), overlaid with colorimetric image to visualize Molecular weight marker
	anti mono ADP-ribose binding reagent
											Image J quantification
											Time (s)	Intensity
												WT	H826E
											5	0.3345	1.4345
											15	0.4185	8.6485
											30	1.3735	22.8535
											60	2.5235	48.5865
											300	9.2345	158.933
											600	17.2655	206.379
	Uncropped Ponceau stained membrane (corresponding to figure 5B)

[truncated: 10 more sheets: Fig 6B, 6C, 6D, Fig 6F, Supplementary Fig 1, Supplementary Fig 2, Supplementary Fig 4C and 5E, Supplementary Fig 5A, Supplementary Fig 5B, Supplementary Fig 5C, Supplementary Fig 6, Supplementary Fig 9]
